# Supplementary material for: Psychoactive pharmaceuticals at environmental concentrations induce in vitro gene expression associated with neurological disorders
Source: BMC Genomics. 2016 Jun 29;17(Suppl 3):435. doi: 10.1186/s12864-016-2784-1 (PMC4943479; doi:10.1186/s12864-016-2784-1)
Supplement: Additional file 2: — Complete data of gene sets analyzed. Excel file containing a complete data of all gene sets (neuronal development, growth, regulation; neurological disorders and ASD group) that were enriched (up- and down-regulated) in mixture (carbamazepine, fluoxetine and venlafaxine) and valproate treatments. We also reported P- values and Q-values for individual gene sets. (XLSX 1621 kb) [file 12864_2016_2784_MOESM2_ESM.xlsx]

## Sheet: Summary_Overall
p<0.01 AND q<0.1					LEGEND
					●	Significant upregulation
					●	Significant downregulation
Neurological Disorder Sets	MIXTURE	VALPROATE	Fish
ADHD_down	●
ADHD_up	●
ALZHEIMERS	●
ASD_Secondary
Autism_idiopathic	●	●	●
Bipolar
Depression
MS_Bomprezzi
MS_gilli		●
PARKINSONS	●	●	●
RETT
Schizophrenia	●
ASD Sets	MIX	VPA	Fish
ASD_2Class	●	●
ASD_Mild	●	●
ASD_Savant		●
ASD_Severe
ASD_Shared
Chakrabarti	●	●
Hu
Pinto		●
Voineagu_Down	●	●
Voineagu_Up	●	●
Neural Circuit Development Sets	MIX	VPA	Fish
AXONOGENESIS	●	●●	●
BRAIN_DEVELOPMENT		●
CENTRAL NERVOUS SYSTEM NEURON DEVELOPMENT
CENTRAL_NERVOUS_SYSTEM_DEVELOPMENT		●
CRANIAL NERVE DEVELOPMENT
DENDRITE_DEVELOPMENT	●
ENSHEATHMENT OF NEURONS			●
FOREBRAIN_DEVELOPMENT
GENERATION_OF_NEURONS		●
HIND BRAIN DEVELOPMENT
NEGATIVE REGULATION OF NEUROGENESIS
NERVOUS_SYSTEM_DEVELOPMENT	●
NEURAL_TUBE_DEVELOPMENT
NEUROGENESIS
NEURON_DEVELOPMENT
POSITIVE REGULATION OF NEUROGENESIS	●
POSITIVE_REGULATION_OF_AXONOGENESIS
REGULATION_OF_NEUROGENESIS	●	●
SYNAPSE_ORGANISATION			●
SYNAPSE_PART	●	●	●
Neural Circuit Growth Sets	MIX	VPA	Fish
APPEL_IMATINIB_RESPONSE
AXON	●
AXON_ENSHEATHMENT			●
AXON_EXTENSION
AXON_GUIDANCE	●
AXON_PART	●	●
CELL MORPHOGENESIS INVOLVED IN NEURON DIFFERENTIATION	●	●	●
CENTRAL NERVOUS SYSTEM NEURON DIFFERENTIATION
NEURON MATURATION
NEURON PROJECTION MORPHOGENESIS	●	●	●
NEURON_DEATH
NEURON_DIFFERENTIATION	●
NEURON_PROJECTION	●	●	●
REGULATION OF NEURON APOPTOSIS
REGULATION OF NEURON DIFFERENTIATION	●	●
SYNAPSE ASSEMBLY
Neural Circuit Regulation Sets	MIX	VPA	Fish
AXON_TERMINUS	●	●
GLUTAMATE RECEPTOR ACTIVITY	●
HSA04080_NEUROACTIVE_LIGAND_RECEPTOR_INTERACTION	●	●
LU_AGING_BRAIN_DN
LU_AGING_BRAIN_UP			●
NERVE-NERVE SYNAPTIC TRANSMISSION
NEUROTRANSMITTER TRANSPORT	●
NEUROTRANSMITTER_BINDING	●	●
NEUROTRANSMITTER_METABOLIC_PROCESS	●
NEUROTRANSMITTER_RECEPTOR_ACTIVITY	●
NEUROTRANSMITTER_SECRETION
REGULATION OF CATECHOLAMINE SECRETION
REGULATION OF NEURONAL SYNAPTIC PLASTICITY
REGULATION OF TRANSMISSION OF NERVE IMPULSE	●	●
REGULATION_OF ACTIONPOTENTIAL_IN_NEURON			●
REGULATION_OF_NEUROLOGICAL_SYSTEM_PROCESS	●	●
REGULATION_OF_NEUROTRANSMITTER_LEVELS	●
SNAP RECEPTOR ACTIVITY	●
SNARE BINDING
SYNAPSE	●	●	●
SYNAPTIC_TRANSMISSION	●	●
TRANSMISSION_OF_NERVE_IMPULSE	●	●
C2	MIX	VPA	Fish
ABBUD_LIF_SIGNALING_2_UP		●
ABE_INNER_EAR	●
ACEVEDO_FGFR1_TARGETS_IN_PROSTATE_CANCER_MODEL_DN	●	●
ACEVEDO_FGFR1_TARGETS_IN_PROSTATE_CANCER_MODEL_UP	●
ACEVEDO_LIVER_CANCER_DN	●	●
ACEVEDO_LIVER_TUMOR_VS_NORMAL_ADJACENT_TISSUE_DN	●
ACEVEDO_NORMAL_TISSUE_ADJACENT_TO_LIVER_TUMOR_DN		●
AFFAR_YY1_TARGETS_DN		●
AGUIRRE_PANCREATIC_CANCER_COPY_NUMBER_UP		●
ALCALAY_AML_BY_NPM1_LOCALIZATION_DN	●	●
ALFANO_MYC_TARGETS	●
ALONSO_METASTASIS_DN	●	●
ALONSO_METASTASIS_UP	●	●
ALTEMEIER_RESPONSE_TO_LPS_WITH_MECHANICAL_VENTILATION		●
AMIT_DELAYED_EARLY_GENES		●
AMIT_EGF_RESPONSE_240_HELA		●
AMIT_EGF_RESPONSE_40_HELA		●
AMIT_EGF_RESPONSE_40_MCF10A		●
AMIT_EGF_RESPONSE_480_HELA	●	●
AMIT_EGF_RESPONSE_60_MCF10A	●	●
AMIT_SERUM_RESPONSE_120_MCF10A		●
AMIT_SERUM_RESPONSE_240_MCF10A	●
AMIT_SERUM_RESPONSE_40_MCF10A		●
AMIT_SERUM_RESPONSE_480_MCF10A		●
AMIT_SERUM_RESPONSE_60_MCF10A		●
AMUNDSON_DNA_DAMAGE_RESPONSE_TP53		●
AMUNDSON_GAMMA_RADIATION_RESPONSE	●	●
ANASTASSIOU_CANCER_MESENCHYMAL_TRANSITION_SIGNATURE	●	●●
APPIERTO_RESPONSE_TO_FENRETINIDE_UP	●
AZARE_STAT3_TARGETS		●
BAE_BRCA1_TARGETS_DN		●
BAELDE_DIABETIC_NEPHROPATHY_UP	●
BAKER_HEMATOPOIESIS_STAT3_TARGETS		●
BAKKER_FOXO3_TARGETS_DN		●
BAKKER_FOXO3_TARGETS_UP		●
BANDRES_RESPONSE_TO_CARMUSTIN_WITHOUT_MGMT_48HR_UP	●	●
BARRIER_COLON_CANCER_RECURRENCE_DN		●
BASAKI_YBX1_TARGETS_DN		●
BASAKI_YBX1_TARGETS_UP		●
BASSO_B_LYMPHOCYTE_NETWORK	●	●
BASSO_CD40_SIGNALING_UP		●
BASSO_HAIRY_CELL_LEUKEMIA_DN
BAUS_TFF2_TARGETS_UP		●
BENNETT_SYSTEMIC_LUPUS_ERYTHEMATOSUS	●
BENPORATH_ES_1	●	●
BENPORATH_ES_CORE_NINE_CORRELATED	●	●
BENPORATH_MYC_TARGETS_WITH_EBOX	●
BENPORATH_NOS_TARGETS		●
BENPORATH_PRC2_TARGETS	●	●●
BENPORATH_PROLIFERATION	●	●
BERENJENO_ROCK_SIGNALING_NOT_VIA_RHOA_DN		●
BERENJENO_TRANSFORMED_BY_RHOA_DN		●
BERENJENO_TRANSFORMED_BY_RHOA_FOREVER_DN		●
BERENJENO_TRANSFORMED_BY_RHOA_UP	●	●
BERTUCCI_MEDULLARY_VS_DUCTAL_BREAST_CANCER_UP	●	●
BHAT_ESR1_TARGETS_NOT_VIA_AKT1_DN		●
BHAT_ESR1_TARGETS_NOT_VIA_AKT1_UP		●
BHAT_ESR1_TARGETS_VIA_AKT1_DN		●
BHAT_ESR1_TARGETS_VIA_AKT1_UP	●	●
BHATI_G2M_ARREST_BY_2METHOXYESTRADIOL_DN		●
BHATI_G2M_ARREST_BY_2METHOXYESTRADIOL_UP		●
BIDUS_METASTASIS_UP	●	●
BILANGES_RAPAMYCIN_SENSITIVE_VIA_TSC1_AND_TSC2	●
BILANGES_SERUM_AND_RAPAMYCIN_SENSITIVE_GENES	●●	●
BILANGES_SERUM_RESPONSE_TRANSLATION		●
BILANGES_SERUM_SENSITIVE_VIA_TSC1		●
BILD_CTNNB1_ONCOGENIC_SIGNATURE		●
BILD_E2F3_ONCOGENIC_SIGNATURE	●	●
BILD_HRAS_ONCOGENIC_SIGNATURE		●
BILD_MYC_ONCOGENIC_SIGNATURE	●	●
BIOCARTA_ARAP_PATHWAY	●
BIOCARTA_BIOPEPTIDES_PATHWAY		●
BIOCARTA_CASPASE_PATHWAY		●
BIOCARTA_CDC42RAC_PATHWAY		●
BIOCARTA_CELLCYCLE_PATHWAY		●
BIOCARTA_COMP_PATHWAY	●
BIOCARTA_EIF4_PATHWAY	●
BIOCARTA_G2_PATHWAY		●
BIOCARTA_GLYCOLYSIS_PATHWAY	●
BIOCARTA_INTRINSIC_PATHWAY	●
BIOCARTA_MAPK_PATHWAY	●
BIOCARTA_MCM_PATHWAY		●
BIOCARTA_P27_PATHWAY		●
BIOCARTA_P53HYPOXIA_PATHWAY		●
BIOCARTA_PROTEASOME_PATHWAY	●	●
BIOCARTA_RB_PATHWAY		●
BIOCARTA_SKP2E2F_PATHWAY		●
BIOCARTA_SRCRPTP_PATHWAY		●
BIOCARTA_TGFB_PATHWAY		●
BLALOCK_ALZHEIMERS_DISEASE_INCIPIENT_DN	●
BLALOCK_ALZHEIMERS_DISEASE_INCIPIENT_UP	●
BLUM_RESPONSE_TO_SALIRASIB_DN	●	●
BLUM_RESPONSE_TO_SALIRASIB_UP	●
BOCHKIS_FOXA2_TARGETS	●
BOGNI_TREATMENT_RELATED_MYELOID_LEUKEMIA_DN	●
BONCI_TARGETS_OF_MIR15A_AND_MIR16_1		●
BONOME_OVARIAN_CANCER_POOR_SURVIVAL_UP		●
BOQUEST_STEM_CELL_CULTURED_VS_FRESH_DN	●	●
BOQUEST_STEM_CELL_CULTURED_VS_FRESH_UP	●	●
BOQUEST_STEM_CELL_DN	●
BOQUEST_STEM_CELL_UP	●	●
BORCZUK_MALIGNANT_MESOTHELIOMA_DN	●
BORCZUK_MALIGNANT_MESOTHELIOMA_UP	●●	●
BOSCO_ALLERGEN_INDUCED_TH2_ASSOCIATED_MODULE		●
BOSCO_EPITHELIAL_DIFFERENTIATION_MODULE		●
BOSCO_INTERFERON_INDUCED_ANTIVIRAL_MODULE	●	●
BOSCO_TH1_CYTOTOXIC_MODULE	●
BOWIE_RESPONSE_TO_EXTRACELLULAR_MATRIX	●	●
BOWIE_RESPONSE_TO_TAMOXIFEN	●	●
BOYAULT_LIVER_CANCER_SUBCLASS_G12_UP	●
BOYAULT_LIVER_CANCER_SUBCLASS_G123_UP		●
BOYAULT_LIVER_CANCER_SUBCLASS_G23_UP		●
BOYAULT_LIVER_CANCER_SUBCLASS_G3_UP	●	●
BOYAULT_LIVER_CANCER_SUBCLASS_G6_UP		●
BOYLAN_MULTIPLE_MYELOMA_C_D_DN	●	●
BOYLAN_MULTIPLE_MYELOMA_C_D_UP		●
BOYLAN_MULTIPLE_MYELOMA_PCA1_UP	●
BRACHAT_RESPONSE_TO_CISPLATIN		●
BRACHAT_RESPONSE_TO_METHOTREXATE_UP		●
BROWN_MYELOID_CELL_DEVELOPMENT_DN	●
BROWNE_HCMV_INFECTION_14HR_UP	●
BROWNE_HCMV_INFECTION_16HR_DN	●
BROWNE_HCMV_INFECTION_18HR_DN	●
BROWNE_HCMV_INFECTION_24HR_DN	●
BROWNE_HCMV_INFECTION_2HR_DN		●
BROWNE_HCMV_INFECTION_2HR_UP	●	●
BROWNE_HCMV_INFECTION_30MIN_UP		●
BROWNE_HCMV_INFECTION_48HR_DN	●	●
BROWNE_HCMV_INFECTION_6HR_DN		●
BROWNE_INTERFERON_RESPONSIVE_GENES		●
BRUINS_UVC_RESPONSE_EARLY_LATE	●
BRUINS_UVC_RESPONSE_VIA_TP53_GROUP_B	●	●
BURTON_ADIPOGENESIS_1		●
BURTON_ADIPOGENESIS_12		●
BURTON_ADIPOGENESIS_3	●	●
BURTON_ADIPOGENESIS_5	●	●
BURTON_ADIPOGENESIS_6		●
BURTON_ADIPOGENESIS_7	●	●
BURTON_ADIPOGENESIS_PEAK_AT_16HR		●
BURTON_ADIPOGENESIS_PEAK_AT_24HR		●
BURTON_ADIPOGENESIS_PEAK_AT_2HR	●	●
BYSTRYKH_HEMATOPOIESIS_STEM_CELL_QTL_CIS	●
CAFFAREL_RESPONSE_TO_THC_24HR_5_DN		●
CAFFAREL_RESPONSE_TO_THC_DN		●
CAIRO_HEPATOBLASTOMA_DN	●
CAIRO_LIVER_DEVELOPMENT_DN		●
CAIRO_LIVER_DEVELOPMENT_UP	●
CASORELLI_ACUTE_PROMYELOCYTIC_LEUKEMIA_UP	●	●
CASTELLANO_NRAS_TARGETS_UP	●	●
CERIBELLI_GENES_INACTIVE_AND_BOUND_BY_NFY	●
CERVERA_SDHB_TARGETS_1_UP	●	●
CHANDRAN_METASTASIS_DN	●
CHANG_CORE_SERUM_RESPONSE_DN	●
CHANG_CORE_SERUM_RESPONSE_UP	●	●
CHANG_CYCLING_GENES	●	●
CHANG_IMMORTALIZED_BY_HPV31_DN		●
CHARAFE_BREAST_CANCER_BASAL_VS_MESENCHYMAL_DN		●
CHARAFE_BREAST_CANCER_LUMINAL_VS_BASAL_UP		●
CHARAFE_BREAST_CANCER_LUMINAL_VS_MESENCHYMAL_DN	●	●
CHARAFE_BREAST_CANCER_LUMINAL_VS_MESENCHYMAL_UP	●	●
CHASSOT_SKIN_WOUND	●	●
CHAUHAN_RESPONSE_TO_METHOXYESTRADIOL_DN	●
CHEMNITZ_RESPONSE_TO_PROSTAGLANDIN_E2_UP		●
CHEN_HOXA5_TARGETS_9HR_UP	●
CHEN_LUNG_CANCER_SURVIVAL	●
CHEN_LVAD_SUPPORT_OF_FAILING_HEART_DN	●
CHEN_LVAD_SUPPORT_OF_FAILING_HEART_UP		●
CHESLER_BRAIN_HIGHEST_EXPRESSION		●
CHESLER_BRAIN_QTL_CIS		●
CHIANG_LIVER_CANCER_SUBCLASS_CTNNB1_DN	●	●
CHIANG_LIVER_CANCER_SUBCLASS_PROLIFERATION_DN	●
CHIANG_LIVER_CANCER_SUBCLASS_PROLIFERATION_UP		●
CHIANG_LIVER_CANCER_SUBCLASS_UNANNOTATED_DN	●	●
CHIARADONNA_NEOPLASTIC_TRANSFORMATION_CDC25_DN		●
CHIARADONNA_NEOPLASTIC_TRANSFORMATION_CDC25_UP	●	●
CHIARADONNA_NEOPLASTIC_TRANSFORMATION_KRAS_DN		●
CHIARADONNA_NEOPLASTIC_TRANSFORMATION_KRAS_UP		●
CHIBA_RESPONSE_TO_TSA_UP		●
CHICAS_RB1_TARGETS_CONFLUENT	●	●
CHICAS_RB1_TARGETS_GROWING		●
CHICAS_RB1_TARGETS_LOW_SERUM		●
CHICAS_RB1_TARGETS_SENESCENT		●
CHNG_MULTIPLE_MYELOMA_HYPERPLOID_UP	●	●
CHOW_RASSF1_TARGETS_UP		●
CHUANG_OXIDATIVE_STRESS_RESPONSE_DN		●
CHYLA_CBFA2T3_TARGETS_DN		●
CHYLA_CBFA2T3_TARGETS_UP	●	●
CLASPER_LYMPHATIC_VESSELS_DURING_METASTASIS_UP		●
CLIMENT_BREAST_CANCER_COPY_NUMBER_UP		●
COLDREN_GEFITINIB_RESISTANCE_DN	●	●
COLINA_TARGETS_OF_4EBP1_AND_4EBP2		●
COLLER_MYC_TARGETS_UP	●
CONCANNON_APOPTOSIS_BY_EPOXOMICIN_DN	●	●
CONCANNON_APOPTOSIS_BY_EPOXOMICIN_UP	●	●
CORRE_MULTIPLE_MYELOMA_UP		●
COWLING_MYCN_TARGETS		●
CREIGHTON_AKT1_SIGNALING_VIA_MTOR_UP		●
CREIGHTON_ENDOCRINE_THERAPY_RESISTANCE_1	●	●
CREIGHTON_ENDOCRINE_THERAPY_RESISTANCE_2		●
CREIGHTON_ENDOCRINE_THERAPY_RESISTANCE_4	●
CREIGHTON_ENDOCRINE_THERAPY_RESISTANCE_5	●
CROMER_METASTASIS_DN	●
CROMER_TUMORIGENESIS_UP	●	●
CROONQUIST_IL6_DEPRIVATION_DN	●	●
CROONQUIST_NRAS_SIGNALING_DN	●	●
CROONQUIST_NRAS_VS_STROMAL_STIMULATION_DN		●
CROONQUIST_STROMAL_STIMULATION_UP	●	●
CUI_TCF21_TARGETS_2_UP	●	●100
CUI_TCF21_TARGETS_UP	●
DACOSTA_ERCC3_ALLELE_XPCS_VS_TTD_DN	●
DACOSTA_ERCC3_ALLELE_XPCS_VS_TTD_UP	●
DACOSTA_UV_RESPONSE_VIA_ERCC3_COMMON_DN	●	●
DACOSTA_UV_RESPONSE_VIA_ERCC3_TTD_DN		●
DACOSTA_UV_RESPONSE_VIA_ERCC3_TTD_UP		●
DACOSTA_UV_RESPONSE_VIA_ERCC3_UP		●
DACOSTA_UV_RESPONSE_VIA_ERCC3_XPCS_DN		●
DAIRKEE_TERT_TARGETS_UP	●	●
DALESSIO_TSA_RESPONSE	●	●
DANG_MYC_TARGETS_UP	●
DANG_REGULATED_BY_MYC_UP	●	●
DARWICHE_PAPILLOMA_RISK_HIGH_UP		●
DARWICHE_PAPILLOMA_RISK_LOW_DN		●
DARWICHE_SKIN_TUMOR_PROMOTER_UP		●
DARWICHE_SQUAMOUS_CELL_CARCINOMA_DN		●
DASU_IL6_SIGNALING_SCAR_DN		●
DAUER_STAT3_TARGETS_DN		●
DAUER_STAT3_TARGETS_UP		●
DAVICIONI_MOLECULAR_ARMS_VS_ERMS_DN	●
DAVICIONI_PAX_FOXO1_SIGNATURE_IN_ARMS_UP		●
DAVICIONI_TARGETS_OF_PAX_FOXO1_FUSIONS_DN		●
DAVICIONI_TARGETS_OF_PAX_FOXO1_FUSIONS_UP	●	●
DAZARD_RESPONSE_TO_UV_NHEK_DN		●
DAZARD_RESPONSE_TO_UV_SCC_DN		●
DAZARD_UV_RESPONSE_CLUSTER_G1		●
DAZARD_UV_RESPONSE_CLUSTER_G4	●
DAZARD_UV_RESPONSE_CLUSTER_G6		●
DE_YY1_TARGETS_DN	●	●
DEBIASI_APOPTOSIS_BY_REOVIRUS_INFECTION_DN		●
DEBIASI_APOPTOSIS_BY_REOVIRUS_INFECTION_UP	●
DELACROIX_RAR_BOUND_ES		●
DELACROIX_RARG_BOUND_MEF		●
DELLA_RESPONSE_TO_TSA_AND_BUTYRATE	●
DELYS_THYROID_CANCER_DN	●	●
DELYS_THYROID_CANCER_UP	●	●
DER_IFN_ALPHA_RESPONSE_UP		●
DER_IFN_BETA_RESPONSE_UP		●
DER_IFN_GAMMA_RESPONSE_UP		●
DEURIG_T_CELL_PROLYMPHOCYTIC_LEUKEMIA_UP	●	●
DIAZ_CHRONIC_MEYLOGENOUS_LEUKEMIA_DN	●
DING_LUNG_CANCER_BY_MUTATION_RATE	●
DING_LUNG_CANCER_EXPRESSION_BY_COPY_NUMBER	●
DIRMEIER_LMP1_RESPONSE_EARLY		●
DISTECHE_ESCAPED_FROM_X_INACTIVATION		●
DOANE_BREAST_CANCER_ESR1_UP	●
DOANE_RESPONSE_TO_ANDROGEN_DN		●
DORSAM_HOXA9_TARGETS_DN		●
DORSEY_GAB2_TARGETS	●
DOUGLAS_BMI1_TARGETS_DN	●	●
DOUGLAS_BMI1_TARGETS_UP	●	●
DUAN_PRDM5_TARGETS	●
DUNNE_TARGETS_OF_AML1_MTG8_FUSION_UP	●
DURAND_STROMA_MAX_DN	●
DURAND_STROMA_MAX_UP	●	●●
DUTERTRE_ESTRADIOL_RESPONSE_24HR_DN		●
DUTERTRE_ESTRADIOL_RESPONSE_24HR_UP	●	●
DUTERTRE_ESTRADIOL_RESPONSE_6HR_DN		●
DUTERTRE_ESTRADIOL_RESPONSE_6HR_UP		●
EBAUER_MYOGENIC_TARGETS_OF_PAX3_FOXO1_FUSION	●
EBAUER_TARGETS_OF_PAX3_FOXO1_FUSION_DN		●
EBAUER_TARGETS_OF_PAX3_FOXO1_FUSION_UP	●
EGUCHI_CELL_CYCLE_RB1_TARGETS		●
EINAV_INTERFERON_SIGNATURE_IN_CANCER		●
ELVIDGE_HIF1A_TARGETS_DN	●
ELVIDGE_HYPOXIA_BY_DMOG_DN		●
ELVIDGE_HYPOXIA_BY_DMOG_UP	●	●
ELVIDGE_HYPOXIA_DN		●
ELVIDGE_HYPOXIA_UP	●	●
ENK_UV_RESPONSE_EPIDERMIS_DN		●
ENK_UV_RESPONSE_EPIDERMIS_UP		●
ENK_UV_RESPONSE_KERATINOCYTE_DN	●	●
ENK_UV_RESPONSE_KERATINOCYTE_UP	●
FAELT_B_CLL_WITH_VH_REARRANGEMENTS_DN	●
FAELT_B_CLL_WITH_VH_REARRANGEMENTS_UP		●
FAELT_B_CLL_WITH_VH3_21_UP		●
FALVELLA_SMOKERS_WITH_LUNG_CANCER		●
FARMER_BREAST_CANCER_APOCRINE_VS_BASAL		●
FARMER_BREAST_CANCER_APOCRINE_VS_LUMINAL	●
FARMER_BREAST_CANCER_BASAL_VS_LULMINAL	●
FARMER_BREAST_CANCER_CLUSTER_1		●
FARMER_BREAST_CANCER_CLUSTER_2	●	●
FARMER_BREAST_CANCER_CLUSTER_4		●
FARMER_BREAST_CANCER_CLUSTER_5	●	●
FERNANDEZ_BOUND_BY_MYC	●
FERRANDO_HOX11_NEIGHBORS		●
FERRANDO_T_ALL_WITH_MLL_ENL_FUSION_DN	●	●
FERRANDO_T_ALL_WITH_MLL_ENL_FUSION_UP		●
FERREIRA_EWINGS_SARCOMA_UNSTABLE_VS_STABLE_UP	●	●
FEVR_CTNNB1_TARGETS_DN	●	●
FEVR_CTNNB1_TARGETS_DN	●
FIGUEROA_AML_METHYLATION_CLUSTER_7_UP		●
FINETTI_BREAST_CANCER_KINOME_RED		●
FLECHNER_BIOPSY_KIDNEY_TRANSPLANT_OK_VS_DONOR_UP	●	●
FLECHNER_BIOPSY_KIDNEY_TRANSPLANT_REJECTED_VS_OK_DN	●	●
FLECHNER_PBL_KIDNEY_TRANSPLANT_OK_VS_DONOR_UP
FLOTHO_PEDIATRIC_ALL_THERAPY_RESPONSE_DN		●
FLOTHO_PEDIATRIC_ALL_THERAPY_RESPONSE_UP	●	●
FONTAINE_THYROID_TUMOR_UNCERTAIN_MALIGNANCY_DN	●
FOSTER_KDM1A_TARGETS_DN		●
FOSTER_KDM1A_TARGETS_UP		●
FOSTER_TOLERANT_MACROPHAGE_DN		●
FOSTER_TOLERANT_MACROPHAGE_UP	●
FOURNIER_ACINAR_DEVELOPMENT_LATE_2		●
FOURNIER_ACINAR_DEVELOPMENT_LATE_DN		●
FRASOR_RESPONSE_TO_SERM_OR_FULVESTRANT_DN	●	●
FRIDMAN_IMMORTALIZATION_DN	●	●
FRIDMAN_SENESCENCE_UP		●
FUJII_YBX1_TARGETS_DN	●	●
FUJII_YBX1_TARGETS_UP	●
FULCHER_INFLAMMATORY_RESPONSE_LECTIN_VS_LPS_DN		●
FURUKAWA_DUSP6_TARGETS_PCI35_DN		●
GABRIELY_MIR21_TARGETS	●
GABRIELY_MIR21_TARGETS		●
GAJATE_RESPONSE_TO_TRABECTEDIN_UP	●
GAL_LEUKEMIC_STEM_CELL_DN		●
GAL_LEUKEMIC_STEM_CELL_UP	●
GARCIA_TARGETS_OF_FLI1_AND_DAX1_DN		●
GARGALOVIC_RESPONSE_TO_OXIDIZED_PHOSPHOLIPIDS_BLUE_UP	●
GARGALOVIC_RESPONSE_TO_OXIDIZED_PHOSPHOLIPIDS_GREY_UP		●
GARGALOVIC_RESPONSE_TO_OXIDIZED_PHOSPHOLIPIDS_MAGENTA_UP		●
GARGALOVIC_RESPONSE_TO_OXIDIZED_PHOSPHOLIPIDS_TURQUOISE_DN	●	●
GARGALOVIC_RESPONSE_TO_OXIDIZED_PHOSPHOLIPIDS_TURQUOISE_UP	●	●
GARGALOVIC_RESPONSE_TO_OXIDIZED_PHOSPHOLIPIDS_YELLOW_UP	●
GARY_CD5_TARGETS_DN	●●	●
GARY_CD5_TARGETS_UP	●
GAUSSMANN_MLL_AF4_FUSION_TARGETS_B_UP		●100
GAUSSMANN_MLL_AF4_FUSION_TARGETS_E_UP	●	●
GAUSSMANN_MLL_AF4_FUSION_TARGETS_F_UP	●	●
GAVIN_FOXP3_TARGETS_CLUSTER_P2	●
GAVIN_FOXP3_TARGETS_CLUSTER_P4	●
GAVIN_FOXP3_TARGETS_CLUSTER_P6		●
GAVIN_FOXP3_TARGETS_CLUSTER_T7	●
GAZDA_DIAMOND_BLACKFAN_ANEMIA_ERYTHROID_DN		●
GAZDA_DIAMOND_BLACKFAN_ANEMIA_PROGENITOR_DN		●
GEISS_RESPONSE_TO_DSRNA_DN	●
GEISS_RESPONSE_TO_DSRNA_UP	●
GENTILE_UV_HIGH_DOSE_DN		●
GENTILE_UV_LOW_DOSE_UP		●
GENTILE_UV_RESPONSE_CLUSTER_D2		●
GENTILE_UV_RESPONSE_CLUSTER_D5		●
GERHOLD_ADIPOGENESIS_DN	●
GESERICK_TERT_TARGETS_DN		●
GHANDHI_BYSTANDER_IRRADIATION_UP	●
GHANDHI_DIRECT_IRRADIATION_UP	●	●
GHO_ATF5_TARGETS_DN	●
GINESTIER_BREAST_CANCER_20Q13_AMPLIFICATION_DN	●	●
GINESTIER_BREAST_CANCER_ZNF217_AMPLIFIED_DN	●	●
GINESTIER_BREAST_CANCER_ZNF217_AMPLIFIED_UP	●
GNATENKO_PLATELET_SIGNATURE	●	●
GOBERT_CORE_OLIGODENDROCYTE_DIFFERENTIATION		●
GOBERT_OLIGODENDROCYTE_DIFFERENTIATION_UP	●50	●
GOLDRATH_ANTIGEN_RESPONSE		●
GOTZMANN_EPITHELIAL_TO_MESENCHYMAL_TRANSITION_DN	●
GRADE_COLON_AND_RECTAL_CANCER_UP	●
GRADE_METASTASIS_DN		●
GRAESSMANN_APOPTOSIS_BY_SERUM_DEPRIVATION_DN		●
GRAESSMANN_APOPTOSIS_BY_SERUM_DEPRIVATION_UP	●
GRAESSMANN_RESPONSE_TO_MC_AND_SERUM_DEPRIVATION_DN		●
GRAESSMANN_RESPONSE_TO_MC_AND_SERUM_DEPRIVATION_UP	●	●
GRAHAM_CML_DIVIDING_VS_NORMAL_QUIESCENT_DN	●
GRAHAM_CML_DIVIDING_VS_NORMAL_QUIESCENT_UP		●
GRAHAM_CML_QUIESCENT_VS_NORMAL_QUIESCENT_DN	●
GRAHAM_CML_QUIESCENT_VS_NORMAL_QUIESCENT_UP		●
GRAHAM_NORMAL_QUIESCENT_VS_NORMAL_DIVIDING_DN	●	●
GRANDVAUX_IFN_RESPONSE_NOT_VIA_IRF3		●
GRANDVAUX_IRF3_TARGETS_DN		●
GRANDVAUX_IRF3_TARGETS_UP		●
GRATIAS_RETINOBLASTOMA_16Q24		●
GREENBAUM_E2A_TARGETS_UP		●
GROSS_HIF1A_TARGETS_DN	●
GROSS_HYPOXIA_VIA_ELK3_AND_HIF1A_UP		●
GROSS_HYPOXIA_VIA_ELK3_DN		●
GROSS_HYPOXIA_VIA_ELK3_ONLY_UP		●
GROSS_HYPOXIA_VIA_ELK3_UP		●
GROSS_HYPOXIA_VIA_HIF1A_DN		●
GRUETZMANN_PANCREATIC_CANCER_DN	●
GRUETZMANN_PANCREATIC_CANCER_UP	●	●
GU_PDEF_TARGETS_UP		●
GUO_HEX_TARGETS_DN		●
GUTIERREZ_MULTIPLE_MYELOMA_DN	●
GYORFFY_DOXORUBICIN_RESISTANCE		●
HADDAD_B_LYMPHOCYTE_PROGENITOR	●
HALMOS_CEBPA_TARGETS_DN		●
HAMAI_APOPTOSIS_VIA_TRAIL_DN	●	●
HAN_JNK_SINGALING_DN	●	●
HAN_JNK_SINGALING_UP	●
HAN_SATB1_TARGETS_DN		●
HAN_SATB1_TARGETS_UP	●
HANN_RESISTANCE_TO_BCL2_INHIBITOR_DN	●
HATADA_METHYLATED_IN_LUNG_CANCER_UP	●	●
HECKER_IFNB1_TARGETS		●
HECKER_IFNB1_TARGETS	●
HEDENFALK_BREAST_CANCER_BRACX_DN		●
HEDENFALK_BREAST_CANCER_BRACX_UP		●
HEDENFALK_BREAST_CANCER_BRCA1_VS_BRCA2		●
HELLEBREKERS_SILENCED_DURING_TUMOR_ANGIOGENESIS	●	●
HELLER_HDAC_TARGETS_DN	●
HELLER_HDAC_TARGETS_SILENCED_BY_METHYLATION_DN	●
HELLER_HDAC_TARGETS_SILENCED_BY_METHYLATION_UP	●	●
HELLER_HDAC_TARGETS_UP	●	●
HELLER_SILENCED_BY_METHYLATION_UP	●	●
HENDRICKS_SMARCA4_TARGETS_DN		●
HENDRICKS_SMARCA4_TARGETS_UP		●
HERNANDEZ_MITOTIC_ARREST_BY_DOCETAXEL_2_DN		●
HESS_TARGETS_OF_HOXA9_AND_MEIS1_DN	●	●
HILLION_HMGA1_TARGETS	●
HILLION_HMGA1B_TARGETS	●
HINATA_NFKB_TARGETS_FIBROBLAST_UP	●
HOEBEKE_LYMPHOID_STEM_CELL_DN	●
HOEBEKE_LYMPHOID_STEM_CELL_UP	●	●
HOELZEL_NF1_TARGETS_DN	●	●
HOELZEL_NF1_TARGETS_UP	●	●
HOFFMANN_IMMATURE_TO_MATURE_B_LYMPHOCYTE_UP
HOFFMANN_LARGE_TO_SMALL_PRE_BII_LYMPHOCYTE_DN		●
HOFFMANN_LARGE_TO_SMALL_PRE_BII_LYMPHOCYTE_UP		●
HOFFMANN_PRE_BI_TO_LARGE_PRE_BII_LYMPHOCYTE_DN	●
HOFFMANN_PRE_BI_TO_LARGE_PRE_BII_LYMPHOCYTE_UP		●
HOLLEMAN_ASPARAGINASE_RESISTANCE_ALL_UP		●
HOLLEMAN_ASPARAGINASE_RESISTANCE_B_ALL_UP		●
HOLLMANN_APOPTOSIS_VIA_CD40_DN	●	●
HOLLMANN_APOPTOSIS_VIA_CD40_UP		●
HONMA_DOCETAXEL_RESISTANCE	●
HOOI_ST7_TARGETS_DN		●
HORIUCHI_WTAP_TARGETS_DN		●
HORIUCHI_WTAP_TARGETS_UP	●	●
HORTON_SREBF_TARGETS	●	●
HOSHIDA_LIVER_CANCER_SUBCLASS_S1	●	●
HOSHIDA_LIVER_CANCER_SUBCLASS_S3	●
HOSHIDA_LIVER_CANCER_SURVIVAL_UP	●
HOUSTIS_ROS		●
HSIAO_HOUSEKEEPING_GENES	●	●
HSIAO_LIVER_SPECIFIC_GENES	●	●
HU_ANGIOGENESIS_DN	●	●
HU_GENOTOXIC_DAMAGE_4HR		●
HUANG_DASATINIB_RESISTANCE_UP		●
HUANG_FOXA2_TARGETS_DN	●
HUMMEL_BURKITTS_LYMPHOMA_UP		●
HUMMERICH_SKIN_CANCER_PROGRESSION_DN	●
HUMMERICH_SKIN_CANCER_PROGRESSION_UP	●
HUPER_BREAST_BASAL_VS_LUMINAL_DN	●
HUTTMANN_B_CLL_POOR_SURVIVAL_DN		●
HUTTMANN_B_CLL_POOR_SURVIVAL_UP		●
ICHIBA_GRAFT_VERSUS_HOST_DISEASE_35D_UP	●	●
ICHIBA_GRAFT_VERSUS_HOST_DISEASE_D7_UP	●	●
IGLESIAS_E2F_TARGETS_UP	●	●
IIZUKA_LIVER_CANCER_PROGRESSION_G2_G3_UP		●
IIZUKA_LIVER_CANCER_PROGRESSION_L0_L1_DN	●
IKEDA_MIR1_TARGETS_UP		●
IKEDA_MIR133_TARGETS_UP		●
IKEDA_MIR30_TARGETS_DN		●
INAMURA_LUNG_CANCER_SCC_DN	●
INGA_TP53_TARGETS		●
INGRAM_SHH_TARGETS_DN	●	●
INGRAM_SHH_TARGETS_UP	●
IRITANI_MAD1_TARGETS_DN		●
ISHIDA_E2F_TARGETS	●	●
ISSAEVA_MLL2_TARGETS	●
IVANOVA_HEMATOPOIESIS_EARLY_PROGENITOR		●
IVANOVA_HEMATOPOIESIS_INTERMEDIATE_PROGENITOR	●
IVANOVA_HEMATOPOIESIS_LATE_PROGENITOR	●	●
IVANOVA_HEMATOPOIESIS_MATURE_CELL	●
IVANOVA_HEMATOPOIESIS_STEM_CELL		●
IVANOVSKA_MIR106B_TARGETS	●
IZADPANAH_STEM_CELL_ADIPOSE_VS_BONE_UP	●
JAATINEN_HEMATOPOIETIC_STEM_CELL_DN		●
JAATINEN_HEMATOPOIETIC_STEM_CELL_UP	●
JAEGER_METASTASIS_DN	●	●
JAEGER_METASTASIS_UP		●
JAIN_NFKB_SIGNALING		●
JAZAG_TGFB1_SIGNALING_VIA_SMAD4_DN	●	●
JECHLINGER_EPITHELIAL_TO_MESENCHYMAL_TRANSITION_DN	●	●
JECHLINGER_EPITHELIAL_TO_MESENCHYMAL_TRANSITION_UP	●
JEON_SMAD6_TARGETS_DN		●
JI_CARCINOGENESIS_BY_KRAS_AND_STK11_DN	●
JI_METASTASIS_REPRESSED_BY_STK11	●
JI_RESPONSE_TO_FSH_UP		●
JIANG_AGING_CEREBRAL_CORTEX_DN	●
JIANG_AGING_HYPOTHALAMUS_UP	●	●
JIANG_TIP30_TARGETS_DN	●
JIANG_TIP30_TARGETS_UP		●
JISON_SICKLE_CELL_DISEASE_DN		●
JISON_SICKLE_CELL_DISEASE_UP		●
JOHANSSON_GLIOMAGENESIS_BY_PDGFB_DN		●
JOHANSSON_GLIOMAGENESIS_BY_PDGFB_UP		●
JOHNSTONE_PARVB_TARGETS_1_DN		●
JOHNSTONE_PARVB_TARGETS_2_DN	●	●
JOHNSTONE_PARVB_TARGETS_2_UP		●
JOHNSTONE_PARVB_TARGETS_3_UP		●
JOSEPH_RESPONSE_TO_SODIUM_BUTYRATE_UP		●
JUBAN_TARGETS_OF_SPI1_AND_FLI1_DN	●
JUBAN_TARGETS_OF_SPI1_AND_FLI1_UP	●
KAAB_FAILED_HEART_ATRIUM_DN	●	●
KAAB_HEART_ATRIUM_VS_VENTRICLE_DN		●
KAAB_HEART_ATRIUM_VS_VENTRICLE_UP	●
KALMA_E2F1_TARGETS		●
KAMIKUBO_MYELOID_CEBPA_NETWORK	●
KAMMINGA_EZH2_TARGETS	●	●
KANG_DOXORUBICIN_RESISTANCE_UP	●	●
KANG_GIST_WITH_PDGFRA_UP	●
KANG_IMMORTALIZED_BY_TERT_DN		●
KANG_IMMORTALIZED_BY_TERT_UP		●
KARAKAS_TGFB1_SIGNALING		●
KARLSSON_TGFB1_TARGETS_DN		●
KARLSSON_TGFB1_TARGETS_UP	●
KASLER_HDAC7_TARGETS_1_UP		●
KATSANOU_ELAVL1_TARGETS_DN	●
KATSANOU_ELAVL1_TARGETS_UP	●
KAUFFMANN_DNA_REPAIR_GENES	●	●
KAUFFMANN_DNA_REPLICATION_GENES		●
KAUFFMANN_MELANOMA_RELAPSE_UP		●
KAYO_AGING_MUSCLE_UP	●
KAYO_CALORIE_RESTRICTION_MUSCLE_UP	●
KEGG_ADHERENS_JUNCTION		●
KEGG_ALZHEIMERS_DISEASE	●	●
KEGG_AMINO_SUGAR_AND_NUCLEOTIDE_SUGAR_METABOLISM		●
KEGG_AMYOTROPHIC_LATERAL_SCLEROSIS_ALS	●
KEGG_ANTIGEN_PROCESSING_AND_PRESENTATION	●
KEGG_APOPTOSIS		●
KEGG_ARGININE_AND_PROLINE_METABOLISM	●
KEGG_AXON_GUIDANCE	●
KEGG_BASE_EXCISION_REPAIR		●
KEGG_CALCIUM_SIGNALING_PATHWAY	●	●
KEGG_CARDIAC_MUSCLE_CONTRACTION	●
KEGG_CELL_ADHESION_MOLECULES_CAMS	●	●
KEGG_CELL_CYCLE		●
KEGG_CHEMOKINE_SIGNALING_PATHWAY	●
KEGG_COMPLEMENT_AND_COAGULATION_CASCADES	●
KEGG_CYTOKINE_CYTOKINE_RECEPTOR_INTERACTION	●	●
KEGG_DILATED_CARDIOMYOPATHY	●
KEGG_DNA_REPLICATION		●
KEGG_ECM_RECEPTOR_INTERACTION	●	●
KEGG_ENDOCYTOSIS		●
KEGG_FRUCTOSE_AND_MANNOSE_METABOLISM	●
KEGG_GALACTOSE_METABOLISM	●
KEGG_GAP_JUNCTION	●
KEGG_GLUTATHIONE_METABOLISM		●
KEGG_GLYCEROLIPID_METABOLISM		●
KEGG_GLYCEROPHOSPHOLIPID_METABOLISM		●
KEGG_GLYCOLYSIS_GLUCONEOGENESIS	●
KEGG_GLYCOSAMINOGLYCAN_BIOSYNTHESIS_HEPARAN_SULFATE	●
KEGG_GLYCOSYLPHOSPHATIDYLINOSITOL_GPI_ANCHOR_BIOSYNTHESIS		●
KEGG_HOMOLOGOUS_RECOMBINATION		●
KEGG_HUNTINGTONS_DISEASE	●	●
KEGG_HYPERTROPHIC_CARDIOMYOPATHY_HCM	●
KEGG_LEUKOCYTE_TRANSENDOTHELIAL_MIGRATION	●
KEGG_LYSOSOME	●	●
KEGG_MISMATCH_REPAIR		●
KEGG_NEUROACTIVE_LIGAND_RECEPTOR_INTERACTION	●	●
KEGG_NUCLEOTIDE_EXCISION_REPAIR		●
KEGG_OLFACTORY_TRANSDUCTION		●
KEGG_OOCYTE_MEIOSIS	●	●
KEGG_OXIDATIVE_PHOSPHORYLATION	●	●
KEGG_PARKINSONS_DISEASE	●	●
KEGG_PATHWAYS_IN_CANCER	●
KEGG_PEROXISOME		●
KEGG_PHENYLALANINE_METABOLISM	●
KEGG_PHOSPHATIDYLINOSITOL_SIGNALING_SYSTEM	●
KEGG_PRIMARY_IMMUNODEFICIENCY	●
KEGG_PROGESTERONE_MEDIATED_OOCYTE_MATURATION		●
KEGG_PROTEASOME	●
KEGG_PURINE_METABOLISM	●	●
KEGG_PYRIMIDINE_METABOLISM		●
KEGG_REGULATION_OF_ACTIN_CYTOSKELETON		●
KEGG_REGULATION_OF_AUTOPHAGY	●
KEGG_RETINOL_METABOLISM		●
KEGG_RIBOSOME	●●	●
KEGG_RNA_DEGRADATION	●
KEGG_SMALL_CELL_LUNG_CANCER		●
KEGG_SNARE_INTERACTIONS_IN_VESICULAR_TRANSPORT	●
KEGG_STEROID_BIOSYNTHESIS	●	●
KEGG_TASTE_TRANSDUCTION	●	●
KEGG_TERPENOID_BACKBONE_BIOSYNTHESIS		●
KEGG_TGF_BETA_SIGNALING_PATHWAY		●
KEGG_TYROSINE_METABOLISM	●
KEGG_UBIQUITIN_MEDIATED_PROTEOLYSIS		●
KERLEY_RESPONSE_TO_CISPLATIN_UP	●	●
KESHELAVA_MULTIPLE_DRUG_RESISTANCE		●
KHETCHOUMIAN_TRIM24_TARGETS_UP	●	●●
KIM_ALL_DISORDERS_CALB1_CORR_UP	●
KIM_ALL_DISORDERS_DURATION_CORR_DN	●	●
KIM_BIPOLAR_DISORDER_OLIGODENDROCYTE_DENSITY_CORR_DN	●	●
KIM_BIPOLAR_DISORDER_OLIGODENDROCYTE_DENSITY_CORR_UP
KIM_GLIS2_TARGETS_UP	●	●
KIM_LRRC3B_TARGETS		●
KIM_MYC_AMPLIFICATION_TARGETS_DN	●
KIM_MYC_AMPLIFICATION_TARGETS_UP	●	●
KIM_MYCL1_AMPLIFICATION_TARGETS_DN		●
KIM_MYCN_AMPLIFICATION_TARGETS_DN		●
KIM_MYCN_AMPLIFICATION_TARGETS_UP	●
KIM_WT1_TARGETS_12HR_UP	●	●
KIM_WT1_TARGETS_DN	●	●
KIM_WT1_TARGETS_UP	●	●
KINSEY_TARGETS_OF_EWSR1_FLII_FUSION_DN		●
KLEIN_PRIMARY_EFFUSION_LYMPHOMA_DN	●
KLEIN_PRIMARY_EFFUSION_LYMPHOMA_UP	●
KOBAYASHI_EGFR_SIGNALING_24HR_DN	●	●
KOBAYASHI_EGFR_SIGNALING_24HR_UP		●
KOHOUTEK_CCNT1_TARGETS		●
KOINUMA_COLON_CANCER_MSI_DN	●
KOKKINAKIS_METHIONINE_DEPRIVATION_48HR_DN		●
KOKKINAKIS_METHIONINE_DEPRIVATION_48HR_UP		●
KOKKINAKIS_METHIONINE_DEPRIVATION_96HR_DN		●
KONDO_EZH2_TARGETS	●	●
KONDO_PROSTATE_CANCER_WITH_H3K27ME3	●	●
KONG_E2F3_TARGETS	●	●
KORKOLA_CORRELATED_WITH_POU5F1		●
KORKOLA_EMBRYONIC_CARCINOMA_VS_SEMINOMA_UP	●
KORKOLA_TERATOMA	●
KOYAMA_SEMA3B_TARGETS_UP		●
KRASNOSELSKAYA_ILF3_TARGETS_DN		●
KRASNOSELSKAYA_ILF3_TARGETS_UP	●	●
KRIEG_KDM3A_TARGETS_NOT_HYPOXIA		●
KRIGE_AMINO_ACID_DEPRIVATION	●
KUMAMOTO_RESPONSE_TO_NUTLIN_3A_DN		●
KUMAR_PATHOGEN_LOAD_BY_MACROPHAGES		●
KUROKAWA_LIVER_CANCER_EARLY_RECURRENCE_UP		●
KUROZUMI_RESPONSE_TO_ONCOCYTIC_VIRUS	●
KUUSELO_PANCREATIC_CANCER_19Q13_AMPLIFICATION		●
KYNG_NORMAL_AGING_DN	●
KYNG_RESPONSE_TO_H2O2		●
LABBE_TARGETS_OF_TGFB1_AND_WNT3A_UP		●
LABBE_WNT3A_TARGETS_UP	●	●
LAIHO_COLORECTAL_CANCER_SERRATED_UP	●	●
LANDIS_BREAST_CANCER_PROGRESSION_DN	●
LANDIS_ERBB2_BREAST_TUMORS_324_DN	●
LE_EGR2_TARGETS_UP		●
LE_NEURONAL_DIFFERENTIATION_DN		●
LEE_AGING_CEREBELLUM_UP	●	●
LEE_CALORIE_RESTRICTION_MUSCLE_DN		●
LEE_EARLY_T_LYMPHOCYTE_UP	●	●
LEE_LIVER_CANCER_CIPROFIBRATE_DN	●	●
LEE_LIVER_CANCER_DENA_UP	●
LEE_LIVER_CANCER_E2F1_UP		●
LEE_LIVER_CANCER_HEPATOBLAST		●
LEE_LIVER_CANCER_MYC_E2F1_UP		●
LEE_LIVER_CANCER_SURVIVAL_DN	●	●
LEE_NEURAL_CREST_STEM_CELL_DN	●
LEE_NEURAL_CREST_STEM_CELL_UP	●	●
LEE_TARGETS_OF_PTCH1_AND_SUFU_DN	●
LEE_TARGETS_OF_PTCH1_AND_SUFU_UP		●
LEI_HOXC8_TARGETS_DN	●	●
LEI_MYB_TARGETS	●	●
LEIN_CHOROID_PLEXUS_MARKERS	●
LEIN_LOCALIZED_TO_PROXIMAL_DENDRITES	●
LEIN_MIDBRAIN_MARKERS	●	●
LEIN_NEURON_MARKERS	●	●
LENAOUR_DENDRITIC_CELL_MATURATION_UP	●
LI_AMPLIFIED_IN_LUNG_CANCER	●
LI_INDUCED_T_TO_NATURAL_KILLER_UP	●	●
LI_LUNG_CANCER		●
LI_WILMS_TUMOR	●	●
LI_WILMS_TUMOR_ANAPLASTIC_UP		●
LI_WILMS_TUMOR_VS_FETAL_KIDNEY_1_DN		●
LI_WILMS_TUMOR_VS_FETAL_KIDNEY_2_DN	●	●
LI_WILMS_TUMOR_VS_FETAL_KIDNEY_2_UP	●
LIANG_HEMATOPOIESIS_STEM_CELL_NUMBER_LARGE_VS_TINY_UP		●
LIANG_SILENCED_BY_METHYLATION_2		●
LIANG_SILENCED_BY_METHYLATION_DN		●
LIAO_METASTASIS	●	●
LIEN_BREAST_CARCINOMA_METAPLASTIC	●
LIEN_BREAST_CARCINOMA_METAPLASTIC_VS_DUCTAL_DN	●
LIEN_BREAST_CARCINOMA_METAPLASTIC_VS_DUCTAL_UP	●
LIM_MAMMARY_LUMINAL_MATURE_DN		●
LIM_MAMMARY_LUMINAL_MATURE_UP		●
LIM_MAMMARY_LUMINAL_PROGENITOR_UP		●
LIM_MAMMARY_STEM_CELL_DN		●
LIM_MAMMARY_STEM_CELL_UP	●	●
LIN_APC_TARGETS		●
LIN_SILENCED_BY_TUMOR_MICROENVIRONMENT		●
LIN_TUMOR_ESCAPE_FROM_IMMUNE_ATTACK	●	●
LINDGREN_BLADDER_CANCER_CLUSTER_1_DN	●	●
LINDGREN_BLADDER_CANCER_CLUSTER_2B	●	●
LINDGREN_BLADDER_CANCER_CLUSTER_3_DN		●
LINDGREN_BLADDER_CANCER_CLUSTER_3_UP	●	●
LINDGREN_BLADDER_CANCER_HIGH_RECURRENCE	●
LINDSTEDT_DENDRITIC_CELL_MATURATION_A		●
LINDVALL_IMMORTALIZED_BY_TERT_DN	●	●
LINSLEY_MIR16_TARGETS	●
LIU_IL13_MEMORY_MODEL_UP		●
LIU_PROSTATE_CANCER_DN	●	●
LIU_SMARCA4_TARGETS	●
LIU_SOX4_TARGETS_DN		●
LIU_SOX4_TARGETS_UP		●
LIU_VAV3_PROSTATE_CARCINOGENESIS_UP	●
LIU_VMYB_TARGETS_UP		●
LOCKWOOD_AMPLIFIED_IN_LUNG_CANCER		●
LOPES_METHYLATED_IN_COLON_CANCER_DN	●	●
LOPEZ_EPITHELIOID_MESOTHELIOMA	●
LOPEZ_MESOTELIOMA_SURVIVAL_TIME_UP		●
LOPEZ_MESOTHELIOMA_SURVIVAL_DN		●
LOPEZ_MESOTHELIOMA_SURVIVAL_OVERALL_DN		●
LOPEZ_MESOTHELIOMA_SURVIVAL_WORST_VS_BEST_UP		●
LU_AGING_BRAIN_DN
LU_AGING_BRAIN_UP		●
LU_EZH2_TARGETS_DN	●
LU_EZH2_TARGETS_UP		●
LU_TUMOR_ENDOTHELIAL_MARKERS_UP	●
LU_TUMOR_VASCULATURE_UP	●
LUI_TARGETS_OF_PAX8_PPARG_FUSION	●	●
LUI_THYROID_CANCER_CLUSTER_2	●
LUI_THYROID_CANCER_CLUSTER_3	●	●
LUI_THYROID_CANCER_CLUSTER_5		●
LY_AGING_MIDDLE_DN		●
LY_AGING_OLD_DN		●
MAGRANGEAS_MULTIPLE_MYELOMA_IGG_VS_IGA_UP		●
MAHADEVAN_GIST_MORPHOLOGICAL_SWITCH	●
MAHADEVAN_IMATINIB_RESISTANCE_UP		●
MAHADEVAN_RESPONSE_TO_MP470_DN		●
MAHADEVAN_RESPONSE_TO_MP470_UP		●
MAHAJAN_RESPONSE_TO_IL1A_UP	●
MALONEY_RESPONSE_TO_17AAG_DN	●	●
MALONEY_RESPONSE_TO_17AAG_UP	●
MANALO_HYPOXIA_DN	●	●
MANALO_HYPOXIA_UP	●	●
MANTOVANI_NFKB_TARGETS_UP		●
MARCHINI_TRABECTEDIN_RESISTANCE_DN	●
MARKEY_RB1_ACUTE_LOF_DN		●
MARKEY_RB1_ACUTE_LOF_UP		●
MARKEY_RB1_CHRONIC_LOF_UP		●
MARSHALL_VIRAL_INFECTION_RESPONSE_DN		●
MARSON_FOXP3_TARGETS_UP		●
MARTENS_TRETINOIN_RESPONSE_UP	●
MARTINEZ_RB1_AND_TP53_TARGETS_DN		●
MARTINEZ_RESPONSE_TO_TRABECTEDIN		●
MARTINEZ_RESPONSE_TO_TRABECTEDIN_DN	●	●
MARTINEZ_RESPONSE_TO_TRABECTEDIN_UP
MARTINEZ_TP53_TARGETS_DN		●
MARTORIATI_MDM4_TARGETS_FETAL_LIVER_DN	●
MARTORIATI_MDM4_TARGETS_FETAL_LIVER_UP	●	●
MARTORIATI_MDM4_TARGETS_NEUROEPITHELIUM_DN		●
MARTORIATI_MDM4_TARGETS_NEUROEPITHELIUM_UP	●	●
MASSARWEH_TAMOXIFEN_RESISTANCE_DN	●	●
MATHEW_FANCONI_ANEMIA_GENES	●
MATTHEWS_AP1_TARGETS		●
MATTIOLI_MGUS_VS_PCL	●
MATZUK_SPERMATOCYTE		●
MAYBURD_RESPONSE_TO_L663536_DN	●
MAYBURD_RESPONSE_TO_L663536_UP		●
MCBRYAN_PUBERTAL_BREAST_4_5WK_UP	●	●
MCBRYAN_PUBERTAL_BREAST_5_6WK_UP		●
MCBRYAN_PUBERTAL_BREAST_6_7WK_DN		●
MCCABE_HOXC6_TARGETS_DN		●
MCCLUNG_CREB1_TARGETS_UP	●	●
MCCLUNG_DELTA_FOSB_TARGETS_2WK	●	●
MCDOWELL_ACUTE_LUNG_INJURY_UP	●	●
MCGARVEY_SILENCED_BY_METHYLATION_IN_COLON_CANCER	●
MCLACHLAN_DENTAL_CARIES_DN	●	●
MCLACHLAN_DENTAL_CARIES_UP	●	●
MCMURRAY_TP53_HRAS_COOPERATION_RESPONSE_UP	●
MEINHOLD_OVARIAN_CANCER_LOW_GRADE_DN		●
MEISSNER_BRAIN_HCP_WITH_H3_UNMETHYLATED	●
MEISSNER_BRAIN_HCP_WITH_H3K27ME3	●	●
MEISSNER_BRAIN_HCP_WITH_H3K4ME2_AND_H3K27ME3	●
MEISSNER_NPC_HCP_WITH_H3_UNMETHYLATED	●	●
MEISSNER_NPC_HCP_WITH_H3K27ME3	●
MEISSNER_NPC_HCP_WITH_H3K4ME2	●	●
MEISSNER_NPC_HCP_WITH_H3K4ME2_AND_H3K27ME3	●	●
MEISSNER_NPC_HCP_WITH_H3K4ME3_AND_H3K27ME3	●
MELLMAN_TUT1_TARGETS_DN		●
MENSSEN_MYC_TARGETS	●
MIKKELSEN_ES_HCP_WITH_H3K27ME3	●	●
MIKKELSEN_ES_ICP_WITH_H3K4ME3_AND_H3K27ME3	●	●
MIKKELSEN_ES_LCP_WITH_H3K4ME3	●	●
MIKKELSEN_IPS_ICP_WITH_H3K27ME3	●
MIKKELSEN_IPS_ICP_WITH_H3K4ME3_AND_H327ME3	●	●
MIKKELSEN_IPS_LCP_WITH_H3K4ME3	●
MIKKELSEN_IPS_WITH_HCP_H3K27ME3		●
MIKKELSEN_MCV6_HCP_WITH_H3K27ME3	●	●
MIKKELSEN_MCV6_ICP_WITH_H3K27ME3	●	●
MIKKELSEN_MCV6_ICP_WITH_H3K4ME3_AND_H3K27ME3		●
MIKKELSEN_MCV6_LCP_WITH_H3K4ME3	●
MIKKELSEN_MEF_HCP_WITH_H3_UNMETHYLATED	●	●
MIKKELSEN_MEF_HCP_WITH_H3K27ME3	●	●
MIKKELSEN_MEF_ICP_WITH_H3K27ME3	●
MIKKELSEN_MEF_ICP_WITH_H3K4ME3_AND_H3K27ME3	●	●
MIKKELSEN_MEF_LCP_WITH_H3K27ME3	●
MIKKELSEN_MEF_LCP_WITH_H3K4ME3	●
MIKKELSEN_NPC_HCP_WITH_H3K27ME3	●	●
MIKKELSEN_NPC_HCP_WITH_H3K4ME3_AND_H3K27ME3	●
MIKKELSEN_NPC_ICP_WITH_H3K4ME3	●	●
MILI_PSEUDOPODIA_CHEMOTAXIS_DN		●
MILI_PSEUDOPODIA_HAPTOTAXIS_UP	●●	●●
MISHRA_CARCINOMA_ASSOCIATED_FIBROBLAST_UP	●	●
MISSIAGLIA_REGULATED_BY_METHYLATION_DN		●
MITSIADES_RESPONSE_TO_APLIDIN_DN	●	●
MITSIADES_RESPONSE_TO_APLIDIN_UP	●	●
MIYAGAWA_TARGETS_OF_EWSR1_ETS_FUSIONS_DN	●	●
MIYAGAWA_TARGETS_OF_EWSR1_ETS_FUSIONS_UP		●200
MIZUSHIMA_AUTOPHAGOSOME_FORMATION	●
MMS_MOUSE_LYMPH_HIGH_4HRS_UP		●
MODY_HIPPOCAMPUS_POSTNATAL	●
MOHANKUMAR_TLX1_TARGETS_DN	●
MOLENAAR_TARGETS_OF_CCND1_AND_CDK4_DN	●	●
MOLENAAR_TARGETS_OF_CCND1_AND_CDK4_UP		●
MONNIER_POSTRADIATION_TUMOR_ESCAPE_DN	●
MONTERO_THYROID_CANCER_POOR_SURVIVAL_UP		●
MOOTHA_GLUCONEOGENESIS	●
MOOTHA_GLYCOLYSIS	●
MOOTHA_HUMAN_MITODB_6_2002	●●	●
MOOTHA_MITOCHONDRIA	●	●
MOOTHA_PGC	●	●
MOOTHA_VOXPHOS	●	●
MOREAUX_B_LYMPHOCYTE_MATURATION_BY_TACI_UP		●
MOREAUX_MULTIPLE_MYELOMA_BY_TACI_DN	●	●
MOREAUX_MULTIPLE_MYELOMA_BY_TACI_UP	●	●
MOREIRA_RESPONSE_TO_TSA_UP	●
MORI_EMU_MYC_LYMPHOMA_BY_ONSET_TIME_DN	●	●
MORI_EMU_MYC_LYMPHOMA_BY_ONSET_TIME_UP		●
MORI_IMMATURE_B_LYMPHOCYTE_DN		●
MORI_LARGE_PRE_BII_LYMPHOCYTE_UP		●
MORI_MATURE_B_LYMPHOCYTE_DN		●
MORI_PRE_BI_LYMPHOCYTE_UP		●
MORI_SMALL_PRE_BII_LYMPHOCYTE_DN	●
MOROSETTI_FACIOSCAPULOHUMERAL_MUSCULAR_DISTROPHY_UP	●
MOSERLE_IFNA_RESPONSE		●
MUELLER_COMMON_TARGETS_OF_AML_FUSIONS_UP		●
MUELLER_PLURINET		●
MULLIGHAN_MLL_SIGNATURE_1_DN	●	●
MULLIGHAN_MLL_SIGNATURE_1_UP		●
MULLIGHAN_MLL_SIGNATURE_2_DN	●	●
MULLIGHAN_MLL_SIGNATURE_2_UP		●
MULLIGHAN_NPM1_MUTATED_SIGNATURE_2_UP	●
MULLIGHAN_NPM1_SIGNATURE_3_DN	●
MUNSHI_MULTIPLE_MYELOMA_UP	●
MURAKAMI_UV_RESPONSE_1HR_UP		●
MURAKAMI_UV_RESPONSE_6HR_UP		●
NADERI_BREAST_CANCER_PROGNOSIS_UP		●
NAGASHIMA_EGF_SIGNALING_UP	●	●
NAGASHIMA_NRG1_SIGNALING_UP	●	●
NAKAMURA_ADIPOGENESIS_EARLY_UP		●
NAKAMURA_ADIPOGENESIS_LATE_UP		●
NAKAMURA_CANCER_MICROENVIRONMENT_DN		●
NAKAMURA_TUMOR_ZONE_PERIPHERAL_VS_CENTRAL_UP	●	●
NAKAYAMA_SOFT_TISSUE_TUMORS_PCA1_DN	●
NAKAYAMA_SOFT_TISSUE_TUMORS_PCA1_UP	●
NAKAYAMA_SOFT_TISSUE_TUMORS_PCA2_DN	●
NAKAYAMA_SOFT_TISSUE_TUMORS_PCA2_UP		●
NAM_FXYD5_TARGETS_DN		●
NATSUME_RESPONSE_TO_INTERFERON_BETA_DN	●
NATSUME_RESPONSE_TO_INTERFERON_BETA_UP		●
NEWMAN_ERCC6_TARGETS_DN		●
NGO_MALIGNANT_GLIOMA_1P_LOH	●
NIELSEN_GIST_VS_SYNOVIAL_SARCOMA_DN	●
NIELSEN_LEIOMYOSARCOMA_CNN1_DN	●
NIELSEN_LEIOMYOSARCOMA_CNN1_UP		●
NIELSEN_LEIOMYOSARCOMA_UP		●
NIELSEN_LIPOSARCOMA_DN	●
NIELSEN_MALIGNAT_FIBROUS_HISTIOCYTOMA_UP		●
NIELSEN_SCHWANNOMA_DN		●
NIKOLSKY_BREAST_CANCER_11Q12_Q14_AMPLICON	●
NIKOLSKY_BREAST_CANCER_16P13_AMPLICON		●
NIKOLSKY_BREAST_CANCER_17Q21_Q25_AMPLICON		●
NIKOLSKY_BREAST_CANCER_19Q13.1_AMPLICON	●	●
NIKOLSKY_BREAST_CANCER_1Q21_AMPLICON	●	●
NIKOLSKY_BREAST_CANCER_8P12_P11_AMPLICON	●100
NIKOLSKY_OVERCONNECTED_IN_BREAST_CANCER	●
NING_CHRONIC_OBSTRUCTIVE_PULMONARY_DISEASE_DN	●
NOUSHMEHR_GBM_SILENCED_BY_METHYLATION	●
NOUZOVA_METHYLATED_IN_APL	●	●
NOUZOVA_TRETINOIN_AND_H4_ACETYLATION	●
NUTT_GBM_VS_AO_GLIOMA_DN		●
NUTT_GBM_VS_AO_GLIOMA_UP		●
ODONNELL_METASTASIS_UP		●
ODONNELL_TARGETS_OF_MYC_AND_TFRC_DN		●
ODONNELL_TFRC_TARGETS_DN	●	●
ODONNELL_TFRC_TARGETS_UP	●	●
OHGUCHI_LIVER_HNF4A_TARGETS_DN	●
OHM_METHYLATED_IN_ADULT_CANCERS		●
OKAWA_NEUROBLASTOMA_1P36_31_DELETION		●
OLSSON_E2F3_TARGETS_DN		●
ONDER_CDH1_TARGETS_2_DN	●	●
ONDER_CDH1_TARGETS_2_UP	●
ONKEN_UVEAL_MELANOMA_DN	●	●
ONO_FOXP3_TARGETS_UP	●
OSADA_ASCL1_TARGETS_DN	●
OSMAN_BLADDER_CANCER_DN	●	●
OSMAN_BLADDER_CANCER_UP	●	●
OSWALD_HEMATOPOIETIC_STEM_CELL_IN_COLLAGEN_GEL_DN		●
OSWALD_HEMATOPOIETIC_STEM_CELL_IN_COLLAGEN_GEL_UP		●
OUELLET_CULTURED_OVARIAN_CANCER_INVASIVE_VS_LMP_UP	●
OUELLET_OVARIAN_CANCER_INVASIVE_VS_LMP_UP	●	●
OUILLETTE_CLL_13Q14_DELETION_DN		●
OXFORD_RALA_OR_RALB_TARGETS_DN	●
OXFORD_RALA_OR_RALB_TARGETS_UP	●	●
OZANNE_AP1_TARGETS_UP	●100
PAL_PRMT5_TARGETS_DN		●
PAL_PRMT5_TARGETS_UP	●	●
PANGAS_TUMOR_SUPPRESSION_BY_SMAD1_AND_SMAD5_UP	●
PARENT_MTOR_SIGNALING_UP	●	●
PASINI_SUZ12_TARGETS_DN		●
PASQUALUCCI_LYMPHOMA_BY_GC_STAGE_DN
PEART_HDAC_PROLIFERATION_CLUSTER_DN		●
PEART_HDAC_PROLIFERATION_CLUSTER_UP	●
PECE_MAMMARY_STEM_CELL_DN	●	●
PEDERSEN_METASTASIS_BY_ERBB2_ISOFORM_3	●
PEDERSEN_METASTASIS_BY_ERBB2_ISOFORM_4		●
PEDERSEN_METASTASIS_BY_ERBB2_ISOFORM_6	●
PEDERSEN_METASTASIS_BY_ERBB2_ISOFORM_7		●
PEDERSEN_TARGETS_OF_611CTF_ISOFORM_OF_ERBB2	●
PEDRIOLI_MIR31_TARGETS_DN	●
PELLICCIOTTA_HDAC_IN_ANTIGEN_PRESENTATION_DN		●
PELLICCIOTTA_HDAC_IN_ANTIGEN_PRESENTATION_UP
PENG_GLUTAMINE_DEPRIVATION_DN	●	●
PENG_LEUCINE_DEPRIVATION_DN	●	●
PENG_RAPAMYCIN_RESPONSE_DN	●	●
PEPPER_CHRONIC_LYMPHOCYTIC_LEUKEMIA_UP	●
PEREZ_TP53_AND_TP63_TARGETS	●	●
PEREZ_TP63_TARGETS	●
PEREZ_TP63_TARGETS	●	●
PETRETTO_CARDIAC_HYPERTROPHY	●
PETROVA_ENDOTHELIUM_LYMPHATIC_VS_BLOOD_DN	●	●
PETROVA_ENDOTHELIUM_LYMPHATIC_VS_BLOOD_UP		●
PETROVA_PROX1_TARGETS_DN	●
PETROVA_PROX1_TARGETS_UP		●
PHONG_TNF_RESPONSE_NOT_VIA_P38	●
PHONG_TNF_RESPONSE_VIA_P38_COMPLETE	●
PHONG_TNF_RESPONSE_VIA_P38_PARTIAL	●	●
PHONG_TNF_TARGETS_UP		●
PICCALUGA_ANGIOIMMUNOBLASTIC_LYMPHOMA_DN		●
PICCALUGA_ANGIOIMMUNOBLASTIC_LYMPHOMA_UP	●	●
PID_ALK1PATHWAY	●
PID_AP1_PATHWAY		●
PID_AR_TF_PATHWAY		●
PID_ATR_PATHWAY	●	●
PID_AURORA_A_PATHWAY		●
PID_AURORA_B_PATHWAY		●
PID_E2F_PATHWAY		●
PID_FANCONI_PATHWAY	●	●
PID_FOXM1PATHWAY		●
PID_HIF1_TFPATHWAY	●	●
PID_IFNGPATHWAY	●
PID_IL6_7PATHWAY		●
PID_INSULIN_PATHWAY	●
PID_MTOR_4PATHWAY	●
PID_MYC_ACTIVPATHWAY	●
PID_P38_MK2PATHWAY		●
PID_P38GAMMADELTAPATHWAY		●
PID_P53DOWNSTREAMPATHWAY	●	●
PID_P73PATHWAY		●
PID_PDGFRBPATHWAY	●
PID_PLK1_PATHWAY		●
PID_RAC1_REG_PATHWAY		●
PID_REELINPATHWAY	●
PID_SMAD2_3NUCLEARPATHWAY		●
PID_SYNDECAN_1_PATHWAY	●
PID_TCPTP_PATHWAY		●
PID_UPA_UPAR_PATHWAY		●
PIONTEK_PKD1_TARGETS_DN		●
PLASARI_TGFB1_TARGETS_10HR_DN	●	●
PLASARI_TGFB1_TARGETS_10HR_UP	●	●
PLASARI_TGFB1_TARGETS_1HR_UP	●	●
PODAR_RESPONSE_TO_ADAPHOSTIN_DN		●
PODAR_RESPONSE_TO_ADAPHOSTIN_UP	●
POMEROY_MEDULLOBLASTOMA_DESMOPLASIC_VS_CLASSIC_DN	●	●
POOLA_INVASIVE_BREAST_CANCER_DN		●
POOLA_INVASIVE_BREAST_CANCER_UP	●	●
POTTI_ETOPOSIDE_SENSITIVITY	●
POTTI_TOPOTECAN_SENSITIVITY		●
PRAMOONJAGO_SOX4_TARGETS_DN		●
PRAMOONJAGO_SOX4_TARGETS_UP	●
PROVENZANI_METASTASIS_DN		●
PROVENZANI_METASTASIS_UP		●
PUIFFE_INVASION_INHIBITED_BY_ASCITES_UP		●
PUJANA_BRCA_CENTERED_NETWORK	●	●
PUJANA_BRCA2_PCC_NETWORK	●	●
PUJANA_BREAST_CANCER_LIT_INT_NETWORK	●	●
PUJANA_BREAST_CANCER_WITH_BRCA1_MUTATED_UP	●	●
PUJANA_XPRSS_INT_NETWORK	●	●
PURBEY_TARGETS_OF_CTBP1_AND_SATB1_UP		●
PYEON_CANCER_HEAD_AND_NECK_VS_CERVICAL_UP	●
PYEON_HPV_POSITIVE_TUMORS_UP		●
QI_PLASMACYTOMA_UP		●
RADAEVA_RESPONSE_TO_IFNA1_UP	●	●
RAHMAN_TP53_TARGETS_PHOSPHORYLATED	●
RAMALHO_STEMNESS_UP	●	●
RAMASWAMY_METASTASIS_DN	●
RAMASWAMY_METASTASIS_UP		●
RAO_BOUND_BY_SALL4		●
RAO_BOUND_BY_SALL4_ISOFORM_A		●
RASHI_RESPONSE_TO_IONIZING_RADIATION_1		●
REACTOME_3_UTR_MEDIATED_TRANSLATIONAL_REGULATION	●●	●
REACTOME_A_TETRASACCHARIDE_LINKER_SEQUENCE_IS_REQUIRED_FOR_GAG_SYNTHESIS	●
REACTOME_ACTIVATION_OF_ATR_IN_RESPONSE_TO_REPLICATION_STRESS	●	●
REACTOME_ACTIVATION_OF_CHAPERONES_BY_ATF6_ALPHA		●
REACTOME_ACTIVATION_OF_KAINATE_RECEPTORS_UPON_GLUTAMATE_BINDING	●	●
REACTOME_ACTIVATION_OF_THE_MRNA_UPON_BINDING_OF_THE_CAP_BINDING_COMPLEX_AND_EIFS_AND_SUBSEQUENT_BINDING_TO_43S	●	●
REACTOME_ACTIVATION_OF_THE_PRE_REPLICATIVE_COMPLEX		●
REACTOME_ADAPTIVE_IMMUNE_SYSTEM		●
REACTOME_ADP_SIGNALLING_THROUGH_P2RY1	●	●
REACTOME_ADP_SIGNALLING_THROUGH_P2RY12	●
REACTOME_AMINE_LIGAND_BINDING_RECEPTORS	●
REACTOME_AMYLOIDS		●
REACTOME_ANTIGEN_ACTIVATES_B_CELL_RECEPTOR_LEADING_TO_GENERATION_OF_SECOND_MESSENGERS		●
REACTOME_ANTIGEN_PROCESSING_CROSS_PRESENTATION	●
REACTOME_ANTIGEN_PROCESSING_UBIQUITINATION_PROTEASOME_DEGRADATION	●●	●
REACTOME_APC_C_CDC20_MEDIATED_DEGRADATION_OF_MITOTIC_PROTEINS	●	●
REACTOME_APC_C_CDH1_MEDIATED_DEGRADATION_OF_CDC20_AND_OTHER_APC_C_CDH1_TARGETED_PROTEINS_IN_LATE_MITOSIS_EARLY_G1	●	●
REACTOME_APOPTOSIS		●
REACTOME_APOPTOSIS_INDUCED_DNA_FRAGMENTATION	●
REACTOME_APOPTOTIC_CLEAVAGE_OF_CELLULAR_PROTEINS		●
REACTOME_AQUAPORIN_MEDIATED_TRANSPORT	●
REACTOME_ASSEMBLY_OF_THE_PRE_REPLICATIVE_COMPLEX		●
REACTOME_ASSOCIATION_OF_TRIC_CCT_WITH_TARGET_PROTEINS_DURING_BIOSYNTHESIS		●
REACTOME_AUTODEGRADATION_OF_CDH1_BY_CDH1_APC_C	●
REACTOME_AUTODEGRADATION_OF_THE_E3_UBIQUITIN_LIGASE_COP1	●
REACTOME_AXON_GUIDANCE	●
REACTOME_BASE_EXCISION_REPAIR		●
REACTOME_BIOLOGICAL_OXIDATIONS		●
REACTOME_CASPASE_MEDIATED_CLEAVAGE_OF_CYTOSKELETAL_PROTEINS		●
REACTOME_CDK_MEDIATED_PHOSPHORYLATION_AND_REMOVAL_OF_CDC6	●
REACTOME_CDT1_ASSOCIATION_WITH_THE_CDC6_ORC_ORIGIN_COMPLEX	●
REACTOME_CELL_CYCLE	●	●
REACTOME_CELL_CYCLE_CHECKPOINTS	●	●
REACTOME_CELL_CYCLE_MITOTIC	●	●
REACTOME_CGMP_EFFECTS	●
REACTOME_CHEMOKINE_RECEPTORS_BIND_CHEMOKINES	●
REACTOME_CHOLESTEROL_BIOSYNTHESIS		●
REACTOME_CHONDROITIN_SULFATE_BIOSYNTHESIS		●
REACTOME_CHROMOSOME_MAINTENANCE	●	●
REACTOME_CLASS_A1_RHODOPSIN_LIKE_RECEPTORS	●	●●
REACTOME_CLASS_B_2_SECRETIN_FAMILY_RECEPTORS	●
REACTOME_CLASS_I_MHC_MEDIATED_ANTIGEN_PROCESSING_PRESENTATION	●	●
REACTOME_COLLAGEN_FORMATION	●
REACTOME_CROSS_PRESENTATION_OF_SOLUBLE_EXOGENOUS_ANTIGENS_ENDOSOMES	●
REACTOME_CYCLIN_A_B1_ASSOCIATED_EVENTS_DURING_G2_M_TRANSITION		●
REACTOME_CYTOCHROME_P450_ARRANGED_BY_SUBSTRATE_TYPE		●
REACTOME_CYTOKINE_SIGNALING_IN_IMMUNE_SYSTEM		●
REACTOME_DCC_MEDIATED_ATTRACTIVE_SIGNALING		●
REACTOME_DEPOSITION_OF_NEW_CENPA_CONTAINING_NUCLEOSOMES_AT_THE_CENTROMERE	●	●
REACTOME_DESTABILIZATION_OF_MRNA_BY_AUF1_HNRNP_D0	●
REACTOME_DEVELOPMENTAL_BIOLOGY	●
REACTOME_DNA_REPAIR	●	●
REACTOME_DNA_REPLICATION	●	●
REACTOME_DNA_STRAND_ELONGATION	●	●
REACTOME_DOPAMINE_NEUROTRANSMITTER_RELEASE_CYCLE	●	●
REACTOME_DOWNREGULATION_OF_SMAD2_3_SMAD4_TRANSCRIPTIONAL_ACTIVITY		●
REACTOME_DOWNREGULATION_OF_TGF_BETA_RECEPTOR_SIGNALING		●
REACTOME_E2F_MEDIATED_REGULATION_OF_DNA_REPLICATION		●
REACTOME_EARLY_PHASE_OF_HIV_LIFE_CYCLE	●
REACTOME_EFFECTS_OF_PIP2_HYDROLYSIS	●
REACTOME_EICOSANOID_LIGAND_BINDING_RECEPTORS		●
REACTOME_ENDOGENOUS_STEROLS		●
REACTOME_ENDOSOMAL_SORTING_COMPLEX_REQUIRED_FOR_TRANSPORT_ESCRT	●
REACTOME_ER_PHAGOSOME_PATHWAY	●	●
REACTOME_EXTENSION_OF_TELOMERES		●
REACTOME_EXTRACELLULAR_MATRIX_ORGANIZATION	●
REACTOME_FACTORS_INVOLVED_IN_MEGAKARYOCYTE_DEVELOPMENT_AND_PLATELET_PRODUCTION		●
REACTOME_FANCONI_ANEMIA_PATHWAY	●
REACTOME_FATTY_ACID_TRIACYLGLYCEROL_AND_KETONE_BODY_METABOLISM		●
REACTOME_FORMATION_OF_FIBRIN_CLOT_CLOTTING_CASCADE	●
REACTOME_FORMATION_OF_RNA_POL_II_ELONGATION_COMPLEX_		●
REACTOME_FORMATION_OF_THE_TERNARY_COMPLEX_AND_SUBSEQUENTLY_THE_43S_COMPLEX	●	●
REACTOME_FORMATION_OF_TUBULIN_FOLDING_INTERMEDIATES_BY_CCT_TRIC	●
REACTOME_G_ALPHA_I_SIGNALLING_EVENTS	●	●
REACTOME_G_ALPHA_Q_SIGNALLING_EVENTS	●	●
REACTOME_G_ALPHA_S_SIGNALLING_EVENTS	●
REACTOME_G_ALPHA_Z_SIGNALLING_EVENTS	●
REACTOME_G_ALPHA1213_SIGNALLING_EVENTS	●
REACTOME_G_BETA_GAMMA_SIGNALLING_THROUGH_PI3KGAMMA	●	●
REACTOME_G_BETA_GAMMA_SIGNALLING_THROUGH_PLC_BETA	●
REACTOME_G_PROTEIN_ACTIVATION	●
REACTOME_G_PROTEIN_BETA_GAMMA_SIGNALLING	●
REACTOME_G0_AND_EARLY_G1		●
REACTOME_G1_S_SPECIFIC_TRANSCRIPTION		●
REACTOME_G1_S_TRANSITION		●
REACTOME_G2_M_CHECKPOINTS		●
REACTOME_GAB1_SIGNALOSOME		●
REACTOME_GAP_JUNCTION_TRAFFICKING		●
REACTOME_GASTRIN_CREB_SIGNALLING_PATHWAY_VIA_PKC_AND_MAPK	●	●
REACTOME_GENERIC_TRANSCRIPTION_PATHWAY	●	●
REACTOME_GLUCAGON_TYPE_LIGAND_RECEPTORS	●
REACTOME_GLUCONEOGENESIS	●
REACTOME_GLUCOSE_METABOLISM	●
REACTOME_GLYCEROPHOSPHOLIPID_BIOSYNTHESIS		●
REACTOME_GLYCOLYSIS	●
REACTOME_GOLGI_ASSOCIATED_VESICLE_BIOGENESIS	●
REACTOME_GPCR_DOWNSTREAM_SIGNALING	●	●●
REACTOME_GPCR_LIGAND_BINDING	●	●●
REACTOME_HEMOSTASIS	●	●
REACTOME_HIV_INFECTION	●	●
REACTOME_HIV_LIFE_CYCLE		●
REACTOME_HOST_INTERACTIONS_OF_HIV_FACTORS	●	●
REACTOME_INFLUENZA_LIFE_CYCLE	●●	●
REACTOME_INFLUENZA_VIRAL_RNA_TRANSCRIPTION_AND_REPLICATION	●●	●
REACTOME_INHIBITION_OF_INSULIN_SECRETION_BY_ADRENALINE_NORADRENALINE	●	●
REACTOME_INHIBITION_OF_REPLICATION_INITIATION_OF_DAMAGED_DNA_BY_RB1_E2F1		●
REACTOME_INHIBITION_OF_VOLTAGE_GATED_CA2_CHANNELS_VIA_GBETA_GAMMA_SUBUNITS	●
REACTOME_INTEGRATION_OF_ENERGY_METABOLISM	●
REACTOME_INTEGRIN_CELL_SURFACE_INTERACTIONS		●
REACTOME_INTERACTION_BETWEEN_L1_AND_ANKYRINS		●
REACTOME_INTERFERON_ALPHA_BETA_SIGNALING		●
REACTOME_INTERFERON_GAMMA_SIGNALING		●
REACTOME_INTERFERON_SIGNALING		●
REACTOME_INTRINSIC_PATHWAY	●
REACTOME_INWARDLY_RECTIFYING_K_CHANNELS	●
REACTOME_ION_TRANSPORT_BY_P_TYPE_ATPASES	●	●
REACTOME_KINESINS		●
REACTOME_LAGGING_STRAND_SYNTHESIS		●
REACTOME_LATE_PHASE_OF_HIV_LIFE_CYCLE	●	●
REACTOME_M_G1_TRANSITION		●
REACTOME_MAP_KINASE_ACTIVATION_IN_TLR_CASCADE	●
REACTOME_MAPK_TARGETS_NUCLEAR_EVENTS_MEDIATED_BY_MAP_KINASES	●
REACTOME_MEIOSIS	●	●
REACTOME_MEIOTIC_RECOMBINATION	●	●
REACTOME_MEMBRANE_TRAFFICKING	●
REACTOME_METABOLISM_OF_AMINO_ACIDS_AND_DERIVATIVES	●
REACTOME_METABOLISM_OF_CARBOHYDRATES	●
REACTOME_METABOLISM_OF_LIPIDS_AND_LIPOPROTEINS	●	●
REACTOME_METABOLISM_OF_MRNA	●●	●
REACTOME_METABOLISM_OF_NON_CODING_RNA	●	●
REACTOME_METABOLISM_OF_NUCLEOTIDES	●100
REACTOME_METABOLISM_OF_PROTEINS	●●	●●
REACTOME_METABOLISM_OF_RNA	●●	●
REACTOME_METABOLISM_OF_VITAMINS_AND_COFACTORS		●
REACTOME_MHC_CLASS_II_ANTIGEN_PRESENTATION		●
REACTOME_MITOTIC_G1_G1_S_PHASES		●
REACTOME_MITOTIC_G2_G2_M_PHASES		●
REACTOME_MITOTIC_M_M_G1_PHASES	●	●
REACTOME_MITOTIC_PROMETAPHASE	●	●
REACTOME_MRNA_PROCESSING
REACTOME_MRNA_SPLICING_MINOR_PATHWAY
REACTOME_MUSCLE_CONTRACTION	●
REACTOME_NA_CL_DEPENDENT_NEUROTRANSMITTER_TRANSPORTERS	●
REACTOME_NCAM_SIGNALING_FOR_NEURITE_OUT_GROWTH	●
REACTOME_NCAM1_INTERACTIONS	●
REACTOME_NEGATIVE_REGULATION_OF_FGFR_SIGNALING
REACTOME_NEP_NS2_INTERACTS_WITH_THE_CELLULAR_EXPORT_MACHINERY		●
REACTOME_NEURONAL_SYSTEM	●	●
REACTOME_NEUROTRANSMITTER_RECEPTOR_BINDING_AND_DOWNSTREAM_TRANSMISSION_IN_THE_POSTSYNAPTIC_CELL		●
REACTOME_NEUROTRANSMITTER_RELEASE_CYCLE	●
REACTOME_NFKB_AND_MAP_KINASES_ACTIVATION_MEDIATED_BY_TLR4_SIGNALING_REPERTOIRE	●
REACTOME_NITRIC_OXIDE_STIMULATES_GUANYLATE_CYCLASE	●	●
REACTOME_NONSENSE_MEDIATED_DECAY_ENHANCED_BY_THE_EXON_JUNCTION_COMPLEX	●●	●
REACTOME_NUCLEAR_EVENTS_KINASE_AND_TRANSCRIPTION_FACTOR_ACTIVATION	●
REACTOME_NUCLEOTIDE_EXCISION_REPAIR		●
REACTOME_OLFACTORY_SIGNALING_PATHWAY	●	●
REACTOME_ORC1_REMOVAL_FROM_CHROMATIN		●
REACTOME_P38MAPK_EVENTS	●
REACTOME_P53_DEPENDENT_G1_DNA_DAMAGE_RESPONSE	●
REACTOME_P53_INDEPENDENT_G1_S_DNA_DAMAGE_CHECKPOINT	●
REACTOME_PACKAGING_OF_TELOMERE_ENDS	●
REACTOME_PEPTIDE_CHAIN_ELONGATION	●●	●
REACTOME_PEPTIDE_LIGAND_BINDING_RECEPTORS	●	●
REACTOME_PHASE1_FUNCTIONALIZATION_OF_COMPOUNDS		●
REACTOME_PHOSPHOLIPID_METABOLISM	●
REACTOME_PI_3K_CASCADE		●
REACTOME_PI_METABOLISM	●
REACTOME_PI3K_AKT_ACTIVATION		●
REACTOME_PLATELET_ACTIVATION_SIGNALING_AND_AGGREGATION	●
REACTOME_PLATELET_HOMEOSTASIS	●	●
REACTOME_POL_SWITCHING		●
REACTOME_POST_CHAPERONIN_TUBULIN_FOLDING_PATHWAY	●	●
REACTOME_POST_TRANSLATIONAL_MODIFICATION_SYNTHESIS_OF_GPI_ANCHORED_PROTEINS		●
REACTOME_POTASSIUM_CHANNELS	●
REACTOME_PREFOLDIN_MEDIATED_TRANSFER_OF_SUBSTRATE_TO_CCT_TRIC	●
REACTOME_PROCESSING_OF_CAPPED_INTRON_CONTAINING_PRE_MRNA	●
REACTOME_PROCESSIVE_SYNTHESIS_ON_THE_LAGGING_STRAND		●
REACTOME_PROSTACYCLIN_SIGNALLING_THROUGH_PROSTACYCLIN_RECEPTOR	●
REACTOME_PROTEIN_FOLDING	●
REACTOME_PURINE_METABOLISM	●
REACTOME_RAP1_SIGNALLING	●
REACTOME_RECRUITMENT_OF_MITOTIC_CENTROSOME_PROTEINS_AND_COMPLEXES		●
REACTOME_REGULATION_OF_APOPTOSIS	●
REACTOME_REGULATION_OF_GLUCOKINASE_BY_GLUCOKINASE_REGULATORY_PROTEIN		●
REACTOME_REGULATION_OF_INSULIN_LIKE_GROWTH_FACTOR_IGF_ACTIVITY_BY_INSULIN_LIKE_GROWTH_FACTOR_BINDING_PROTEINS_IGFBPS	●	●
REACTOME_REGULATION_OF_INSULIN_SECRETION	●
REACTOME_REGULATION_OF_INSULIN_SECRETION_BY_GLUCAGON_LIKE_PEPTIDE1	●
REACTOME_REGULATION_OF_MITOTIC_CELL_CYCLE	●	●
REACTOME_REGULATION_OF_MRNA_STABILITY_BY_PROTEINS_THAT_BIND_AU_RICH_ELEMENTS	●
REACTOME_REGULATION_OF_ORNITHINE_DECARBOXYLASE_ODC	●	●
REACTOME_REGULATION_OF_WATER_BALANCE_BY_RENAL_AQUAPORINS	●
REACTOME_RESOLUTION_OF_AP_SITES_VIA_THE_MULTIPLE_NUCLEOTIDE_PATCH_REPLACEMENT_PATHWAY		●
REACTOME_RESPIRATORY_ELECTRON_TRANSPORT	●	●
REACTOME_RESPIRATORY_ELECTRON_TRANSPORT_ATP_SYNTHESIS_BY_CHEMIOSMOTIC_COUPLING_AND_HEAT_PRODUCTION_BY_UNCOUPLING_PROTEINS_	●	●
REACTOME_RNA_POL_I_PROMOTER_OPENING	●	●
REACTOME_RNA_POL_I_RNA_POL_III_AND_MITOCHONDRIAL_TRANSCRIPTION	●	●
REACTOME_RNA_POL_I_TRANSCRIPTION	●	●
REACTOME_RNA_POL_II_TRANSCRIPTION	●
REACTOME_S_PHASE	●	●
REACTOME_SCF_BETA_TRCP_MEDIATED_DEGRADATION_OF_EMI1	●
REACTOME_SCFSKP2_MEDIATED_DEGRADATION_OF_P27_P21	●
REACTOME_SHC_MEDIATED_CASCADE	●
REACTOME_SIGNAL_AMPLIFICATION	●	●
REACTOME_SIGNALING_BY_GPCR	●	●●
REACTOME_SIGNALING_BY_HIPPO		●
REACTOME_SIGNALING_BY_RHO_GTPASES	●
REACTOME_SIGNALING_BY_TGF_BETA_RECEPTOR_COMPLEX		●
REACTOME_SIGNALING_BY_WNT	●
REACTOME_SLC_MEDIATED_TRANSMEMBRANE_TRANSPORT	●
REACTOME_SPHINGOLIPID_METABOLISM	●
REACTOME_SRP_DEPENDENT_COTRANSLATIONAL_PROTEIN_TARGETING_TO_MEMBRANE	●●	●
REACTOME_STRIATED_MUSCLE_CONTRACTION	●
REACTOME_SYNTHESIS_AND_INTERCONVERSION_OF_NUCLEOTIDE_DI_AND_TRIPHOSPHATES		●
REACTOME_SYNTHESIS_OF_DNA	●	●
REACTOME_SYNTHESIS_OF_GLYCOSYLPHOSPHATIDYLINOSITOL_GPI		●
REACTOME_SYNTHESIS_OF_PA		●
REACTOME_SYNTHESIS_OF_PIPS_AT_THE_PLASMA_MEMBRANE	●
REACTOME_TCA_CYCLE_AND_RESPIRATORY_ELECTRON_TRANSPORT	●	●
REACTOME_TELOMERE_MAINTENANCE	●	●
REACTOME_TGF_BETA_RECEPTOR_SIGNALING_ACTIVATES_SMADS		●
REACTOME_THROMBIN_SIGNALLING_THROUGH_PROTEINASE_ACTIVATED_RECEPTORS_PARS	●	●
REACTOME_THROMBOXANE_SIGNALLING_THROUGH_TP_RECEPTOR	●	●
REACTOME_TRANS_GOLGI_NETWORK_VESICLE_BUDDING	●
REACTOME_TRANSCRIPTION	●	●
REACTOME_TRANSCRIPTION_COUPLED_NER_TC_NER		●
REACTOME_TRANSCRIPTIONAL_ACTIVITY_OF_SMAD2_SMAD3_SMAD4_HETEROTRIMER		●
REACTOME_TRANSLATION	●●	●
REACTOME_TRANSMEMBRANE_TRANSPORT_OF_SMALL_MOLECULES	●
REACTOME_TRANSMISSION_ACROSS_CHEMICAL_SYNAPSES	●	●
REACTOME_TRANSPORT_OF_GLUCOSE_AND_OTHER_SUGARS_BILE_SALTS_AND_ORGANIC_ACIDS_METAL_IONS_AND_AMINE_COMPOUNDS	●
REACTOME_TRANSPORT_OF_MATURE_MRNA_DERIVED_FROM_AN_INTRONLESS_TRANSCRIPT		●
REACTOME_TRANSPORT_OF_MATURE_TRANSCRIPT_TO_CYTOPLASM		●
REACTOME_TRANSPORT_OF_RIBONUCLEOPROTEINS_INTO_THE_HOST_NUCLEUS		●
REACTOME_TRIF_MEDIATED_TLR3_SIGNALING	●
REACTOME_UNWINDING_OF_DNA	●	●
REACTOME_VIF_MEDIATED_DEGRADATION_OF_APOBEC3G	●
REACTOME_VOLTAGE_GATED_POTASSIUM_CHANNELS	●
REICHERT_MITOSIS_LIN9_TARGETS		●
REN_ALVEOLAR_RHABDOMYOSARCOMA_DN		●
REN_ALVEOLAR_RHABDOMYOSARCOMA_UP	●	●
REN_BOUND_BY_E2F		●
RHEIN_ALL_GLUCOCORTICOID_THERAPY_DN	●	●
RHODES_CANCER_META_SIGNATURE	●	●
RHODES_UNDIFFERENTIATED_CANCER		●
RICKMAN_HEAD_AND_NECK_CANCER_A	●	●
RICKMAN_HEAD_AND_NECK_CANCER_B	●
RICKMAN_HEAD_AND_NECK_CANCER_C	●
RICKMAN_HEAD_AND_NECK_CANCER_F	●	●
RICKMAN_METASTASIS_DN	●	●
RICKMAN_METASTASIS_UP	●	●
RICKMAN_TUMOR_DIFFERENTIATED_WELL_VS_POORLY_DN		●
RIGGI_EWING_SARCOMA_PROGENITOR_DN	●	●
RIGGI_EWING_SARCOMA_PROGENITOR_UP	●	●
RIGGINS_TAMOXIFEN_RESISTANCE_DN	●	●
RIGGINS_TAMOXIFEN_RESISTANCE_UP	●
RIZ_ERYTHROID_DIFFERENTIATION		●
RIZ_ERYTHROID_DIFFERENTIATION_APOBEC2		●
RIZKI_TUMOR_INVASIVENESS_3D_DN		●
RODRIGUES_DCC_TARGETS_DN		●
RODRIGUES_NTN1_TARGETS_DN	●
RODRIGUES_THYROID_CARCINOMA_ANAPLASTIC_DN	●	●
RODWELL_AGING_KIDNEY_NO_BLOOD_DN		●
RODWELL_AGING_KIDNEY_NO_BLOOD_UP	●
RODWELL_AGING_KIDNEY_UP	●	●
ROME_INSULIN_TARGETS_IN_MUSCLE_UP	●●	●●
RORIE_TARGETS_OF_EWSR1_FLI1_FUSION_DN	●	●
ROSS_ACUTE_MYELOID_LEUKEMIA_CBF	●
ROSS_AML_OF_FAB_M7_TYPE		●
ROSS_AML_WITH_AML1_ETO_FUSION	●
ROSS_AML_WITH_MLL_FUSIONS		●
ROSS_AML_WITH_PML_RARA_FUSION	●
ROSTY_CERVICAL_CANCER_PROLIFERATION_CLUSTER	●	●
ROY_WOUND_BLOOD_VESSEL_UP	●
ROZANOV_MMP14_TARGETS_UP	●
RUAN_RESPONSE_TO_TNF_DN		●
RUIZ_TNC_TARGETS_DN		●
RUIZ_TNC_TARGETS_UP		●
RUTELLA_RESPONSE_TO_CSF2RB_AND_IL4_DN	●
SA_REG_CASCADE_OF_CYCLIN_EXPR		●
SABATES_COLORECTAL_ADENOMA_DN	●	●
SABATES_COLORECTAL_ADENOMA_UP	●	●
SAENZ_DETOX_PATHWAY_AND_CARCINOGENESIS_DN		●
SAKAI_TUMOR_INFILTRATING_MONOCYTES_DN	●	●
SAMOLS_TARGETS_OF_KHSV_MIRNAS_DN	●
SANA_RESPONSE_TO_IFNG_DN	●
SANA_RESPONSE_TO_IFNG_UP	●	●
SANA_TNF_SIGNALING_DN		●
SANA_TNF_SIGNALING_UP	●	●
SANSOM_APC_TARGETS_DN	●	●
SANSOM_APC_TARGETS_REQUIRE_MYC		●
SANSOM_WNT_PATHWAY_REQUIRE_MYC	●
SARRIO_EPITHELIAL_MESENCHYMAL_TRANSITION_DN		●
SARRIO_EPITHELIAL_MESENCHYMAL_TRANSITION_UP		●
SARTIPY_BLUNTED_BY_INSULIN_RESISTANCE_DN		●
SARTIPY_NORMAL_AT_INSULIN_RESISTANCE_DN	●
SASAI_RESISTANCE_TO_NEOPLASTIC_TRANSFROMATION		●
SASAKI_ADULT_T_CELL_LEUKEMIA		●
SATO_SILENCED_BY_METHYLATION_IN_PANCREATIC_CANCER_1		●
SATO_SILENCED_BY_METHYLATION_IN_PANCREATIC_CANCER_1	●
SCHAEFFER_PROSTATE_DEVELOPMENT_12HR_DN	●
SCHAEFFER_PROSTATE_DEVELOPMENT_12HR_UP	●	●
SCHAEFFER_PROSTATE_DEVELOPMENT_48HR_DN	●	●
SCHAEFFER_PROSTATE_DEVELOPMENT_48HR_UP	●
SCHAEFFER_PROSTATE_DEVELOPMENT_6HR_DN	●
SCHAEFFER_PROSTATE_DEVELOPMENT_AND_CANCER_BOX4_DN		●300
SCHLESINGER_METHYLATED_DE_NOVO_IN_CANCER		●
SCHLOSSER_MYC_TARGETS_AND_SERUM_RESPONSE_DN	●
SCHLOSSER_MYC_TARGETS_AND_SERUM_RESPONSE_UP	●
SCHLOSSER_MYC_TARGETS_REPRESSED_BY_SERUM	●	●
SCHLOSSER_SERUM_RESPONSE_AUGMENTED_BY_MYC		●
SCHLOSSER_SERUM_RESPONSE_UP		●
SCHMIDT_POR_TARGETS_IN_LIMB_BUD_UP	●	●
SCHRAETS_MLL_TARGETS_UP	●
SCHRAMM_INHBA_TARGETS_DN		●
SCHUETZ_BREAST_CANCER_DUCTAL_INVASIVE_UP	●	●●
SCHUHMACHER_MYC_TARGETS_UP	●
SCIAN_CELL_CYCLE_TARGETS_OF_TP53_AND_TP73_DN		●
SCIBETTA_KDM5B_TARGETS_DN		●
SCIBETTA_KDM5B_TARGETS_UP	●
SEITZ_NEOPLASTIC_TRANSFORMATION_BY_8P_DELETION_UP	●100	●
SEKI_INFLAMMATORY_RESPONSE_LPS_UP	●
SEMENZA_HIF1_TARGETS	●
SENESE_HDAC1_AND_HDAC2_TARGETS_DN		●
SENESE_HDAC1_TARGETS_DN		●
SENESE_HDAC1_TARGETS_UP		●
SENESE_HDAC3_TARGETS_DN		●
SENESE_HDAC3_TARGETS_UP		●
SENGUPTA_EBNA1_ANTICORRELATED		●
SENGUPTA_NASOPHARYNGEAL_CARCINOMA_DN	●	●
SENGUPTA_NASOPHARYNGEAL_CARCINOMA_UP		●
SENGUPTA_NASOPHARYNGEAL_CARCINOMA_WITH_LMP1_DN	●	●
SENGUPTA_NASOPHARYNGEAL_CARCINOMA_WITH_LMP1_UP		●
SERVITJA_ISLET_HNF1A_TARGETS_DN	●
SERVITJA_ISLET_HNF1A_TARGETS_UP	●	●
SERVITJA_LIVER_HNF1A_TARGETS_DN	●
SERVITJA_LIVER_HNF1A_TARGETS_UP		●
SESTO_RESPONSE_TO_UV_C6	●
SESTO_RESPONSE_TO_UV_C7	●	●
SHEDDEN_LUNG_CANCER_GOOD_SURVIVAL_A12	●
SHEDDEN_LUNG_CANCER_GOOD_SURVIVAL_A5		●
SHEDDEN_LUNG_CANCER_POOR_SURVIVAL_A6		●
SHEN_SMARCA2_TARGETS_DN	●	●
SHEN_SMARCA2_TARGETS_UP	●●	●●
SHEPARD_BMYB_MORPHOLINO_DN		●
SHEPARD_BMYB_TARGETS		●
SHEPARD_CRUSH_AND_BURN_MUTANT_DN		●
SHEPARD_CRUSH_AND_BURN_MUTANT_UP		●
SHETH_LIVER_CANCER_VS_TXNIP_LOSS_PAM1		●
SHETH_LIVER_CANCER_VS_TXNIP_LOSS_PAM2		●
SHETH_LIVER_CANCER_VS_TXNIP_LOSS_PAM5		●
SHIPP_DLBCL_VS_FOLLICULAR_LYMPHOMA_UP	●
SIMBULAN_PARP1_TARGETS_DN		●
SIMBULAN_PARP1_TARGETS_UP	●
SIMBULAN_UV_RESPONSE_IMMORTALIZED_DN		●
SIMBULAN_UV_RESPONSE_NORMAL_DN		●
SINGH_NFE2L2_TARGETS		●
SLEBOS_HEAD_AND_NECK_CANCER_WITH_HPV_UP		●
SMID_BREAST_CANCER_LUMINAL_A_DN		●
SMID_BREAST_CANCER_LUMINAL_B_DN	●	●
SMID_BREAST_CANCER_LUMINAL_B_UP	●	●
SMID_BREAST_CANCER_NORMAL_LIKE_UP	●	●
SMID_BREAST_CANCER_RELAPSE_IN_BONE_DN	●
SMID_BREAST_CANCER_RELAPSE_IN_BONE_UP	●
SMID_BREAST_CANCER_RELAPSE_IN_BRAIN_DN	●
SMID_BREAST_CANCER_RELAPSE_IN_LUNG_DN	●
SMIRNOV_CIRCULATING_ENDOTHELIOCYTES_IN_CANCER_UP		●
SMIRNOV_RESPONSE_TO_IR_2HR_UP		●
SMITH_TERT_TARGETS_DN	●
SONG_TARGETS_OF_IE86_CMV_PROTEIN	●	●
SOTIRIOU_BREAST_CANCER_GRADE_1_VS_3_DN		●
SOTIRIOU_BREAST_CANCER_GRADE_1_VS_3_UP	●	●
SPIELMAN_LYMPHOBLAST_EUROPEAN_VS_ASIAN_2FC_DN		●
SPIELMAN_LYMPHOBLAST_EUROPEAN_VS_ASIAN_DN
SPIELMAN_LYMPHOBLAST_EUROPEAN_VS_ASIAN_UP	●	●
SPIRA_SMOKERS_LUNG_CANCER_UP		●
ST_G_ALPHA_I_PATHWAY	●
ST_G_ALPHA_S_PATHWAY		●
STAMBOLSKY_RESPONSE_TO_VITAMIN_D3_UP		●
STAMBOLSKY_TARGETS_OF_MUTATED_TP53_DN	●	●
STARK_HYPPOCAMPUS_22Q11_DELETION_DN		●
STARK_PREFRONTAL_CORTEX_22Q11_DELETION_DN	●●	●
STARK_PREFRONTAL_CORTEX_22Q11_DELETION_UP	●
STEARMAN_LUNG_CANCER_EARLY_VS_LATE_UP	●
STEGER_ADIPOGENESIS_UP		●
STEIN_ESR1_TARGETS		●
STEIN_ESRRA_TARGETS	●	●
STEIN_ESRRA_TARGETS_RESPONSIVE_TO_ESTROGEN_DN		●
STEIN_ESRRA_TARGETS_UP		●
STREICHER_LSM1_TARGETS_DN		●
SU_TESTIS		●
SUNG_METASTASIS_STROMA_DN		●
SUNG_METASTASIS_STROMA_UP	●	●
SWEET_KRAS_ONCOGENIC_SIGNATURE		●
SWEET_KRAS_TARGETS_UP		●
SWEET_LUNG_CANCER_KRAS_DN	●	●
TAKADA_GASTRIC_CANCER_COPY_NUMBER_DN		●
TAKAO_RESPONSE_TO_UVB_RADIATION_UP		●
TAKAO_RESPONSE_TO_UVB_RADIATION_UP	●
TAKEDA_TARGETS_OF_NUP98_HOXA9_FUSION_10D_DN	●	●
TAKEDA_TARGETS_OF_NUP98_HOXA9_FUSION_10D_UP	●	●
TAKEDA_TARGETS_OF_NUP98_HOXA9_FUSION_16D_UP	●	●
TAKEDA_TARGETS_OF_NUP98_HOXA9_FUSION_3D_UP	●	●
TAKEDA_TARGETS_OF_NUP98_HOXA9_FUSION_6HR_DN	●
TAKEDA_TARGETS_OF_NUP98_HOXA9_FUSION_8D_DN		●
TAKEDA_TARGETS_OF_NUP98_HOXA9_FUSION_8D_UP	●	●
TANG_SENESCENCE_TP53_TARGETS_DN		●
TANG_SENESCENCE_TP53_TARGETS_UP		●
TARTE_PLASMA_CELL_VS_PLASMABLAST_DN	●	●
TARTE_PLASMA_CELL_VS_PLASMABLAST_UP	●	●
TAVOR_CEBPA_TARGETS_DN	●
TCGA_GLIOBLASTOMA_COPY_NUMBER_UP		●
TERAMOTO_OPN_TARGETS_CLUSTER_1		●
TERAMOTO_OPN_TARGETS_CLUSTER_4	●
TERAMOTO_OPN_TARGETS_CLUSTER_6	●
TERAO_AOX4_TARGETS_HG_UP	●
THEODOROU_MAMMARY_TUMORIGENESIS		●
THILLAINADESAN_ZNF217_TARGETS_UP		●
THUM_SYSTOLIC_HEART_FAILURE_DN	●
THUM_SYSTOLIC_HEART_FAILURE_UP		●
TIAN_BHLHA15_TARGETS	●
TIAN_TNF_SIGNALING_NOT_VIA_NFKB	●	●
TIEN_INTESTINE_PROBIOTICS_24HR_DN	●	●
TIEN_INTESTINE_PROBIOTICS_2HR_DN	●
TIEN_INTESTINE_PROBIOTICS_6HR_UP	●	●
TIMOFEEVA_GROWTH_STRESS_VIA_STAT1_DN	●
TING_SILENCED_BY_DICER	●
TONKS_TARGETS_OF_RUNX1_RUNX1T1_FUSION_ERYTHROCYTE_UP	●	●
TONKS_TARGETS_OF_RUNX1_RUNX1T1_FUSION_GRANULOCYTE_DN		●
TONKS_TARGETS_OF_RUNX1_RUNX1T1_FUSION_GRANULOCYTE_UP	●
TONKS_TARGETS_OF_RUNX1_RUNX1T1_FUSION_HSC_DN	●	●
TONKS_TARGETS_OF_RUNX1_RUNX1T1_FUSION_HSC_UP	●
TONKS_TARGETS_OF_RUNX1_RUNX1T1_FUSION_MONOCYTE_UP	●
TONKS_TARGETS_OF_RUNX1_RUNX1T1_FUSION_SUSTAINDED_IN_ERYTHROCYTE_UP		●
TONKS_TARGETS_OF_RUNX1_RUNX1T1_FUSION_SUSTAINED_IN_GRANULOCYTE_UP	●
TOOKER_GEMCITABINE_RESISTANCE_UP	●
TORCHIA_TARGETS_OF_EWSR1_FLI1_FUSION_DN		●
TORCHIA_TARGETS_OF_EWSR1_FLI1_FUSION_UP		●
TOYOTA_TARGETS_OF_MIR34B_AND_MIR34C	●	●
TSAI_DNAJB4_TARGETS_UP		●
TSENG_ADIPOGENIC_POTENTIAL_DN		●
TSENG_IRS1_TARGETS_DN	●	●
TSENG_IRS1_TARGETS_UP		●
TSUNODA_CISPLATIN_RESISTANCE_UP		●
TURASHVILI_BREAST_DUCTAL_CARCINOMA_VS_DUCTAL_NORMAL_DN	●	●
TURASHVILI_BREAST_DUCTAL_CARCINOMA_VS_LOBULAR_NORMAL_DN	●	●
TURASHVILI_BREAST_LOBULAR_CARCINOMA_VS_DUCTAL_NORMAL_DN	●	●
TURASHVILI_BREAST_LOBULAR_CARCINOMA_VS_DUCTAL_NORMAL_UP	●
UDAYAKUMAR_MED1_TARGETS_DN	●	●
UDAYAKUMAR_MED1_TARGETS_UP		●
UEDA_CENTRAL_CLOCK		●
UROSEVIC_RESPONSE_TO_IMIQUIMOD		●
URS_ADIPOCYTE_DIFFERENTIATION_DN	●
URS_ADIPOCYTE_DIFFERENTIATION_UP		●
UZONYI_RESPONSE_TO_LEUKOTRIENE_AND_THROMBIN		●
VALK_AML_CLUSTER_11		●
VALK_AML_CLUSTER_3	●
VALK_AML_CLUSTER_9		●
VALK_AML_WITH_FLT3_ITD	●
VANDESLUIS_COMMD1_TARGETS_GROUP_3_DN	●
VANDESLUIS_COMMD1_TARGETS_GROUP_3_UP	●
VANHARANTA_UTERINE_FIBROID_UP	●	●
VANLOO_SP3_TARGETS_DN		●
VANLOO_SP3_TARGETS_DN	●
VANTVEER_BREAST_CANCER_ESR1_DN	●	●
VANTVEER_BREAST_CANCER_METASTASIS_DN		●
VANTVEER_BREAST_CANCER_POOR_PROGNOSIS		●
VARELA_ZMPSTE24_TARGETS_UP		●
VART_KSHV_INFECTION_ANGIOGENIC_MARKERS_DN	●	●
VART_KSHV_INFECTION_ANGIOGENIC_MARKERS_UP	●	●
VECCHI_GASTRIC_CANCER_ADVANCED_VS_EARLY_UP		●
VECCHI_GASTRIC_CANCER_EARLY_DN	●	●
VECCHI_GASTRIC_CANCER_EARLY_UP		●
VERHAAK_AML_WITH_NPM1_MUTATED_DN	●	●
VERHAAK_AML_WITH_NPM1_MUTATED_UP	●
VERHAAK_GLIOBLASTOMA_NEURAL	●	●
VERHAAK_GLIOBLASTOMA_PRONEURAL	●	●
VERNELL_RETINOBLASTOMA_PATHWAY_DN		●
VERNELL_RETINOBLASTOMA_PATHWAY_UP	●	●
VERRECCHIA_DELAYED_RESPONSE_TO_TGFB1	●	●
VERRECCHIA_EARLY_RESPONSE_TO_TGFB1	●
VERRECCHIA_RESPONSE_TO_TGFB1_C1	●
VERRECCHIA_RESPONSE_TO_TGFB1_C4	●	●
VILIMAS_NOTCH1_TARGETS_UP	●	●
VISALA_RESPONSE_TO_HEAT_SHOCK_AND_AGING_DN	●
WAKASUGI_HAVE_ZNF143_BINDING_SITES		●
WALLACE_PROSTATE_CANCER_RACE_UP	●	●
WAMUNYOKOLI_OVARIAN_CANCER_GRADES_1_2_UP		●
WAMUNYOKOLI_OVARIAN_CANCER_LMP_DN	●200
WAMUNYOKOLI_OVARIAN_CANCER_LMP_UP		●
WANG_ADIPOGENIC_GENES_REPRESSED_BY_SIRT1		●
WANG_CISPLATIN_RESPONSE_AND_XPC_UP		●
WANG_CLIM2_TARGETS_DN	●
WANG_CLIM2_TARGETS_UP		●
WANG_ESOPHAGUS_CANCER_VS_NORMAL_DN		●
WANG_ESOPHAGUS_CANCER_VS_NORMAL_UP	●
WANG_IMMORTALIZED_BY_HOXA9_AND_MEIS1_DN		●
WANG_LMO4_TARGETS_DN	●	●
WANG_LMO4_TARGETS_UP		●
WANG_LSD1_TARGETS_DN	●	●
WANG_METASTASIS_OF_BREAST_CANCER_ESR1_UP		●
WANG_METHYLATED_IN_BREAST_CANCER		●
WANG_MLL_TARGETS	●	●
WANG_NFKB_TARGETS	●
WANG_PROSTATE_CANCER_ANDROGEN_INDEPENDENT		●
WANG_RESPONSE_TO_BEXAROTENE_DN		●
WANG_RESPONSE_TO_GSK3_INHIBITOR_SB216763_DN		●
WANG_SMARCE1_TARGETS_DN	●	●
WANG_SMARCE1_TARGETS_UP		●
WANG_TUMOR_INVASIVENESS_UP	●	●
WARTERS_IR_RESPONSE_5GY		●
WARTERS_RESPONSE_TO_IR_SKIN		●
WATANABE_COLON_CANCER_MSI_VS_MSS_UP		●
WATANABE_RECTAL_CANCER_RADIOTHERAPY_RESPONSIVE_DN	●
WATTEL_AUTONOMOUS_THYROID_ADENOMA_DN	●	●
WATTEL_AUTONOMOUS_THYROID_ADENOMA_UP	●	●
WEI_MIR34A_TARGETS	●
WEINMANN_ADAPTATION_TO_HYPOXIA_DN	●
WEINMANN_ADAPTATION_TO_HYPOXIA_UP	●	●
WELCSH_BRCA1_TARGETS_UP		●
WEST_ADRENOCORTICAL_TUMOR_DN	●	●
WEST_ADRENOCORTICAL_TUMOR_MARKERS_UP		●
WEST_ADRENOCORTICAL_TUMOR_UP	●	●
WESTON_VEGFA_TARGETS	●
WESTON_VEGFA_TARGETS_3HR	●
WESTON_VEGFA_TARGETS_6HR	●
WHITEFORD_PEDIATRIC_CANCER_MARKERS		●
WHITFIELD_CELL_CYCLE_G1_S	●	●
WHITFIELD_CELL_CYCLE_G2		●
WHITFIELD_CELL_CYCLE_G2_M		●
WHITFIELD_CELL_CYCLE_LITERATURE	●	●
WHITFIELD_CELL_CYCLE_M_G1	●
WHITFIELD_CELL_CYCLE_S	●	●
WIELAND_UP_BY_HBV_INFECTION		●
WIERENGA_STAT5A_TARGETS_DN	●
WILCOX_PRESPONSE_TO_ROGESTERONE_DN	●	●
WILCOX_PRESPONSE_TO_ROGESTERONE_UP		●
WILENSKY_RESPONSE_TO_DARAPLADIB	●
WINNEPENNINCKX_MELANOMA_METASTASIS_UP	●	●
WINTER_HYPOXIA_DN	●
WINTER_HYPOXIA_METAGENE	●100	●
WINTER_HYPOXIA_UP	●	●
WINZEN_DEGRADED_VIA_KHSRP		●
WONG_EMBRYONIC_STEM_CELL_CORE	●	●
WONG_ENDMETRIUM_CANCER_DN	●
WONG_MITOCHONDRIA_GENE_MODULE	●	●
WONG_PROTEASOME_GENE_MODULE		●
WOO_LIVER_CANCER_RECURRENCE_UP		●
WOOD_EBV_EBNA1_TARGETS_UP	●	●
WORSCHECH_TUMOR_REJECTION_UP	●
WOTTON_RUNX_TARGETS_UP	●
WU_APOPTOSIS_BY_CDKN1A_NOT_VIA_TP53		●
WU_APOPTOSIS_BY_CDKN1A_VIA_TP53		●
WU_CELL_MIGRATION	●	●
WU_SILENCED_BY_METHYLATION_IN_BLADDER_CANCER	●
WUNDER_INFLAMMATORY_RESPONSE_AND_CHOLESTEROL_UP	●	●
XU_AKT1_TARGETS_6HR		●
XU_GH1_AUTOCRINE_TARGETS_DN	●	●
XU_GH1_AUTOCRINE_TARGETS_UP	●
XU_HGF_SIGNALING_NOT_VIA_AKT1_48HR_UP		●
YAGI_AML_FAB_MARKERS		●
YAGI_AML_WITH_INV_16_TRANSLOCATION		●
YAGI_AML_WITH_T_9_11_TRANSLOCATION		●
YAGUE_PRETUMOR_DRUG_RESISTANCE_DN		●
YAMASHITA_LIVER_CANCER_STEM_CELL_DN		●
YAMASHITA_LIVER_CANCER_WITH_EPCAM_UP		●
YAMASHITA_METHYLATED_IN_PROSTATE_CANCER	●
YAMAZAKI_TCEB3_TARGETS_DN		●
YAMAZAKI_TCEB3_TARGETS_UP		●
YAN_ESCAPE_FROM_ANOIKIS		●
YANAGIHARA_ESX1_TARGETS	●	●
YANG_BCL3_TARGETS_UP		●
YANG_BREAST_CANCER_ESR1_UP		●
YAO_HOXA10_TARGETS_VIA_PROGESTERONE_UP	●	●
YAO_TEMPORAL_RESPONSE_TO_PROGESTERONE_CLUSTER_0	●	●
YAO_TEMPORAL_RESPONSE_TO_PROGESTERONE_CLUSTER_1	●	●
YAO_TEMPORAL_RESPONSE_TO_PROGESTERONE_CLUSTER_10	●	●
YAO_TEMPORAL_RESPONSE_TO_PROGESTERONE_CLUSTER_11	●
YAO_TEMPORAL_RESPONSE_TO_PROGESTERONE_CLUSTER_13	●	●
YAO_TEMPORAL_RESPONSE_TO_PROGESTERONE_CLUSTER_14	●	●
YAO_TEMPORAL_RESPONSE_TO_PROGESTERONE_CLUSTER_15		●
YAO_TEMPORAL_RESPONSE_TO_PROGESTERONE_CLUSTER_16	●	●
YAO_TEMPORAL_RESPONSE_TO_PROGESTERONE_CLUSTER_17	●	●
YAO_TEMPORAL_RESPONSE_TO_PROGESTERONE_CLUSTER_4		●
YAO_TEMPORAL_RESPONSE_TO_PROGESTERONE_CLUSTER_5		●
YAO_TEMPORAL_RESPONSE_TO_PROGESTERONE_CLUSTER_6		●
YAO_TEMPORAL_RESPONSE_TO_PROGESTERONE_CLUSTER_8		●
YAUCH_HEDGEHOG_SIGNALING_PARACRINE_DN		●
YORDY_RECIPROCAL_REGULATION_BY_ETS1_AND_SP100_UP	●
YU_BAP1_TARGETS		●
YU_MYC_TARGETS_UP		●
ZAMORA_NOS2_TARGETS_UP		●
ZEMBUTSU_SENSITIVITY_TO_VINBLASTINE		●
ZEMBUTSU_SENSITIVITY_TO_VINCRISTINE		●
ZHAN_MULTIPLE_MYELOMA_CD1_AND_CD2_DN		●
ZHAN_MULTIPLE_MYELOMA_CD2_UP		●
ZHAN_MULTIPLE_MYELOMA_LB_DN		●
ZHAN_MULTIPLE_MYELOMA_PR_UP		●
ZHAN_MULTIPLE_MYELOMA_SUBGROUPS		●
ZHAN_V1_LATE_DIFFERENTIATION_GENES_UP	●
ZHANG_ANTIVIRAL_RESPONSE_TO_RIBAVIRIN_UP		●
ZHANG_BREAST_CANCER_PROGENITORS_UP	●	●
ZHANG_GATA6_TARGETS_DN		●
ZHANG_INTERFERON_RESPONSE		●
ZHANG_PROLIFERATING_VS_QUIESCENT		●
ZHANG_RESPONSE_TO_CANTHARIDIN_DN	●
ZHANG_TLX_TARGETS_36HR_DN	●	●
ZHANG_TLX_TARGETS_36HR_UP	●	●
ZHANG_TLX_TARGETS_60HR_DN	●	●
ZHANG_TLX_TARGETS_60HR_UP	●	●
ZHANG_TLX_TARGETS_UP	●	●
ZHENG_BOUND_BY_FOXP3		●
ZHENG_FOXP3_TARGETS_IN_T_LYMPHOCYTE_DN		●
ZHENG_FOXP3_TARGETS_IN_THYMUS_UP		●
ZHENG_GLIOBLASTOMA_PLASTICITY_DN		●
ZHENG_GLIOBLASTOMA_PLASTICITY_UP		●
ZHENG_RESPONSE_TO_ARSENITE_UP		●
ZHONG_RESPONSE_TO_AZACITIDINE_AND_TSA_DN	●
ZHONG_SECRETOME_OF_LUNG_CANCER_AND_ENDOTHELIUM	●
ZHONG_SECRETOME_OF_LUNG_CANCER_AND_FIBROBLAST	●
ZHONG_SECRETOME_OF_LUNG_CANCER_AND_MACROPHAGE	●
ZHOU_CELL_CYCLE_GENES_IN_IR_RESPONSE_24HR	●	●
ZHOU_CELL_CYCLE_GENES_IN_IR_RESPONSE_6HR	●	●
ZHOU_INFLAMMATORY_RESPONSE_FIMA_DN	●
ZHOU_INFLAMMATORY_RESPONSE_FIMA_UP	●	●
ZHOU_INFLAMMATORY_RESPONSE_LIVE_DN	●	●
ZHOU_INFLAMMATORY_RESPONSE_LIVE_UP	●	●
ZHOU_INFLAMMATORY_RESPONSE_LPS_UP	●
ZHOU_TNF_SIGNALING_30MIN	●
ZHU_CMV_24_HR_DN	●
ZHU_CMV_24_HR_UP	●
ZHU_CMV_8_HR_DN		●400
ZHU_CMV_ALL_DN	●
ZHU_CMV_ALL_UP		●
ZHU_SKIL_TARGETS_UP		●
ZWANG_CLASS_1_TRANSIENTLY_INDUCED_BY_EGF	●	●
ZWANG_CLASS_3_TRANSIENTLY_INDUCED_BY_EGF		●
ZWANG_DOWN_BY_2ND_EGF_PULSE	●	●
ZWANG_EGF_PERSISTENTLY_DN	●
C5	MIX	VPA	Fish
3_5_CYCLIC_NUCLEOTIDE_PHOSPHODIESTERASE_ACTIVITY	●
ACETYLCHOLINE_BINDING	●
ACTIN_BINDING	●
ACTIVATION_OF_MAPK_ACTIVITY	●
ADENYLATE_CYCLASE_ACTIVATION	●
AMINE_RECEPTOR_ACTIVITY	●
ANATOMICAL_STRUCTURE_FORMATION	●	●
ANATOMICAL_STRUCTURE_MORPHOGENESIS	●
ANCHORED_TO_MEMBRANE		●
ANCHORED_TO_PLASMA_MEMBRANE		●
ANGIOGENESIS	●	●
APOPTOTIC_PROGRAM		●
ATP_DEPENDENT_HELICASE_ACTIVITY		●
ATPASE_ACTIVITY		●
ATPASE_ACTIVITY_COUPLED		●
AUXILIARY_TRANSPORT_PROTEIN_ACTIVITY	●
BEHAVIOR	●
BIOSYNTHETIC_PROCESS	●
BONE_REMODELING	●
CAMP_MEDIATED_SIGNALING	●
CARBOHYDRATE_BINDING		●
CARBOXYLIC_ACID_METABOLIC_PROCESS		●
CATION_CHANNEL_ACTIVITY	●
CATION_HOMEOSTASIS	●	●
CATION_TRANSPORT	●
CELL_ACTIVATION	●
CELL_CELL_SIGNALING	●	●●
CELL_CYCLE_CHECKPOINT_GO_0000075		●
CELL_CYCLE_GO_0007049	●	●
CELL_CYCLE_PHASE	●	●
CELL_CYCLE_PROCESS	●	●
CELL_FRACTION	●
CELL_JUNCTION		●
CELL_MIGRATION		●
CELL_RECOGNITION		●
CELL_SURFACE	●
CELL_SURFACE_RECEPTOR_LINKED_SIGNAL_TRANSDUCTION_GO_0007166	●	●
CELLULAR_BIOSYNTHETIC_PROCESS	●	●
CELLULAR_CATABOLIC_PROCESS		●
CELLULAR_CATION_HOMEOSTASIS	●	●
CELLULAR_HOMEOSTASIS	●	●
CELLULAR_LIPID_METABOLIC_PROCESS		●
CELLULAR_LOCALIZATION	●	●
CENTRAL_NERVOUS_SYSTEM_DEVELOPMENT		●
CHANNEL_REGULATOR_ACTIVITY	●
CHEMICAL_HOMEOSTASIS	●
CHROMATIN		●
CHROMOSOMAL_PART		●
CHROMOSOME		●
CHROMOSOME_CONDENSATION		●
CHROMOSOME_ORGANIZATION_AND_BIOGENESIS	●
CHROMOSOME_SEGREGATION		●
CHROMOSOMEPERICENTRIC_REGION		●
COFACTOR_METABOLIC_PROCESS		●
COLLAGEN_BINDING	●
CYCLIC_NUCLEOTIDE_MEDIATED_SIGNALING	●
CYCLIC_NUCLEOTIDE_PHOSPHODIESTERASE_ACTIVITY	●
CYTOKINE_ACTIVITY		●
CYTOKINE_BINDING		●
CYTOKINE_PRODUCTION	●
CYTOKINESIS		●
CYTOSKELETAL_PART		●
CYTOSKELETAL_PROTEIN_BINDING		●
CYTOSKELETON		●
CYTOSOLIC_PART		●
DEFENSE_RESPONSE	●	●
DNA_DEPENDENT_DNA_REPLICATION		●
DNA_DIRECTED_RNA_POLYMERASEII_HOLOENZYME	●
DNA_INTEGRITY_CHECKPOINT		●
DNA_METABOLIC_PROCESS	●	●
DNA_RECOMBINATION		●
DNA_REPAIR	●	●
DNA_REPLICATION	●	●
ENDOMEMBRANE_SYSTEM	●	●
ENDONUCLEASE_ACTIVITY_GO_0016893		●
ENDOPEPTIDASE_ACTIVITY	●
ENDOPLASMIC_RETICULUM		●
ENDOPLASMIC_RETICULUM_MEMBRANE		●
ENDOPLASMIC_RETICULUM_PART		●
ENDORIBONUCLEASE_ACTIVITY		●
ENDOSOME_TRANSPORT	●
ENVELOPE		●
ENVELOPE	●
EPIDERMAL_GROWTH_FACTOR_RECEPTOR_SIGNALING_PATHWAY		●
ER_TO_GOLGI_VESICLE_MEDIATED_TRANSPORT	●
ESTABLISHMENT_OF_CELLULAR_LOCALIZATION	●	●
ESTABLISHMENT_OF_ORGANELLE_LOCALIZATION		●
EUKARYOTIC_TRANSLATION_INITIATION_FACTOR_3_COMPLEX		●
EXCRETION	●
EXTERNAL_SIDE_OF_PLASMA_MEMBRANE	●
EXTRACELLULAR_MATRIX	●	●
EXTRACELLULAR_MATRIX_STRUCTURAL_CONSTITUENT		●
EXTRACELLULAR_REGION	●	●
EXTRACELLULAR_REGION_PART	●	●
EXTRACELLULAR_SPACE	●	●
EXTRACELLULAR_STRUCTURE_ORGANIZATION_AND_BIOGENESIS		●
FEEDING_BEHAVIOR	●
G_PROTEIN_COUPLED_RECEPTOR_ACTIVITY	●	●●
G_PROTEIN_COUPLED_RECEPTOR_PROTEIN_SIGNALING_PATHWAY	●	●●
G_PROTEIN_SIGNALING_ADENYLATE_CYCLASE_ACTIVATING_PATHWAY	●
G_PROTEIN_SIGNALING_COUPLED_TO_CAMP_NUCLEOTIDE_SECOND_MESSENGER	●
G_PROTEIN_SIGNALING_COUPLED_TO_CYCLIC_NUCLEOTIDE_SECOND_MESSENGER	●
G_PROTEIN_SIGNALING_COUPLED_TO_IP3_SECOND_MESSENGERPHOSPHOLIPASE_C_ACTIVATING	●
GATED_CHANNEL_ACTIVITY	●
GLAND_DEVELOPMENT		●
GLYCEROPHOSPHOLIPID_BIOSYNTHETIC_PROCESS		●
GLYCEROPHOSPHOLIPID_METABOLIC_PROCESS		●
GLYCOSAMINOGLYCAN_BINDING		●
GOLGI_APPARATUS	●	●
GOLGI_APPARATUS_PART	●
GOLGI_VESICLE_TRANSPORT	●
GROWTH_FACTOR_ACTIVITY	●
GROWTH_FACTOR_BINDING		●
HEART_DEVELOPMENT		●
HELICASE_ACTIVITY		●
HOMEOSTATIC_PROCESS	●	●
HORMONE_METABOLIC_PROCESS		●
HORMONE_SECRETION	●
HYDROLASE_ACTIVITY_ACTING_ON_CARBON_NITROGEN_NOT_PEPTIDEBONDSIN_CYCLIC_AMIDINES		●
IDENTICAL_PROTEIN_BINDING		●
IMMUNE_RESPONSE	●
IMMUNE_SYSTEM_PROCESS	●
INFLAMMATORY_RESPONSE	●
INSOLUBLE_FRACTION	●
INTEGRAL_TO_ENDOPLASMIC_RETICULUM_MEMBRANE		●
INTEGRIN_BINDING		●
INTERMEDIATE_FILAMENT		●
INTERMEDIATE_FILAMENT_CYTOSKELETON		●
INTRACELLULAR_TRANSPORT	●	●
INTRINSIC_TO_ENDOPLASMIC_RETICULUM_MEMBRANE		●
ION_CHANNEL_ACTIVITY	●
ION_HOMEOSTASIS	●	●
ION_TRANSMEMBRANE_TRANSPORTER_ACTIVITY	●
ION_TRANSPORT	●
JNK_CASCADE		●
KINESIN_COMPLEX		●
KINETOCHORE		●
LEUKOCYTE_ACTIVATION	●
LEUKOCYTE_DIFFERENTIATION	●
LIPID_BIOSYNTHETIC_PROCESS		●
LIPID_METABOLIC_PROCESS		●
LIPOPROTEIN_BIOSYNTHETIC_PROCESS		●
LYASE_ACTIVITY	●
M_PHASE	●	●
M_PHASE_OF_MITOTIC_CELL_CYCLE	●	●
MACROMOLECULE_BIOSYNTHETIC_PROCESS	●	●
MACROMOLECULE_LOCALIZATION	●
MANNOSYLTRANSFERASE_ACTIVITY		●
MEIOTIC_CELL_CYCLE		●
MEMBRANE_ENCLOSED_LUMEN	●	●
MEMBRANE_FRACTION	●
MEMBRANE_FUSION	●
MEMBRANE_LIPID_BIOSYNTHETIC_PROCESS		●
MEMBRANE_LIPID_METABOLIC_PROCESS		●
MESODERM_DEVELOPMENT		●
METALLOENDOPEPTIDASE_ACTIVITY	●
MICROBODY		●
MICROBODY_PART		●
MICROTUBULE		●
MICROTUBULE_ASSOCIATED_COMPLEX		●
MICROTUBULE_BASED_PROCESS		●
MICROTUBULE_BINDING	●	●
MICROTUBULE_CYTOSKELETON	●	●
MICROTUBULE_CYTOSKELETON_ORGANIZATION_AND_BIOGENESIS		●
MICROTUBULE_ORGANIZING_CENTER_PART		●
MITOCHONDRIAL_ENVELOPE	●	●
MITOCHONDRIAL_INNER_MEMBRANE	●	●
MITOCHONDRIAL_LUMEN		●
MITOCHONDRIAL_MATRIX		●
MITOCHONDRIAL_MEMBRANE	●	●
MITOCHONDRIAL_MEMBRANE_PART	●	●
MITOCHONDRIAL_PART	●	●
MITOCHONDRIAL_RESPIRATORY_CHAIN	●	●
MITOCHONDRIAL_RESPIRATORY_CHAIN_COMPLEX_I	●	●
MITOCHONDRIAL_RIBOSOME		●
MITOCHONDRION	●	●
MITOCHONDRION_ORGANIZATION_AND_BIOGENESIS		●
MITOSIS	●	●
MITOTIC_CELL_CYCLE		●
MITOTIC_CELL_CYCLE_CHECKPOINT		●
MITOTIC_SISTER_CHROMATID_SEGREGATION		●
MONOVALENT_INORGANIC_CATION_TRANSPORT	●
MULTI_ORGANISM_PROCESS	●
MYELOID_LEUKOCYTE_DIFFERENTIATION	●
NADH_DEHYDROGENASE_COMPLEX	●	●
NEGATIVE_REGULATION_OF_CELL_DIFFERENTIATION	●	●
NEGATIVE_REGULATION_OF_DEVELOPMENTAL_PROCESS	●
NEGATIVE_REGULATION_OF_MAP_KINASE_ACTIVITY		●
NEGATIVE_REGULATION_OF_MULTICELLULAR_ORGANISMAL_PROCESS	●
NEGATIVE_REGULATION_OF_NUCLEOBASENUCLEOSIDENUCLEOTIDE_AND_NUCLEIC_ACID_METABOLIC_PROCESS		●
NEGATIVE_REGULATION_OF_RNA_METABOLIC_PROCESS		●
NEGATIVE_REGULATION_OF_TRANSCRIPTION		●
NEGATIVE_REGULATION_OF_TRANSCRIPTION_DNA_DEPENDENT		●
NEGATIVE_REGULATION_OF_TRANSCRIPTION_FROM_RNA_POLYMERASE_II_PROMOTER		●
NERVOUS_SYSTEM_DEVELOPMENT	●
NEUROLOGICAL_SYSTEM_PROCESS	●	●
NEURON_APOPTOSIS		●
NEUROTRANSMITTER_BINDING	●
NEUROTRANSMITTER_RECEPTOR_ACTIVITY	●
NUCLEAR_ENVELOPE	●
NUCLEAR_ENVELOPE_ENDOPLASMIC_RETICULUM_NETWORK		●
NUCLEAR_LUMEN	●	●
NUCLEOBASENUCLEOSIDENUCLEOTIDE_KINASE_ACTIVITY		●
NUCLEOPLASM	●
NUCLEOTIDYLTRANSFERASE_ACTIVITY		●
ORGAN_DEVELOPMENT	●	●
ORGAN_MORPHOGENESIS	●	●
ORGANELLAR_RIBOSOME		●
ORGANELLE_ENVELOPE	●	●
ORGANELLE_INNER_MEMBRANE	●	●
ORGANELLE_LOCALIZATION	●	●
ORGANELLE_LUMEN	●	●
ORGANELLE_MEMBRANE	●●	●
ORGANELLE_ORGANIZATION_AND_BIOGENESIS	●	●
ORGANIC_ACID_METABOLIC_PROCESS		●100
OXIDOREDUCTASE_ACTIVITY_ACTING_ON_NADH_OR_NADPH		●
OXYGEN_AND_REACTIVE_OXYGEN_SPECIES_METABOLIC_PROCESS	●
OXYGEN_BINDING		●
PATTERN_BINDING		●
PEPTIDE_RECEPTOR_ACTIVITY	●
PEROXISOMAL_PART		●
PEROXISOME		●
PHOSPHOINOSITIDE_MEDIATED_SIGNALING	●
PHOSPHOINOSITIDE_METABOLIC_PROCESS		●
PHOSPHOLIPASE_C_ACTIVITY	●
PHOSPHOLIPID_BIOSYNTHETIC_PROCESS		●
PHOSPHOLIPID_METABOLIC_PROCESS		●
PHOSPHORIC_DIESTER_HYDROLASE_ACTIVITY	●
PHOSPHOTRANSFERASE_ACTIVITY_ALCOHOL_GROUP_AS_ACCEPTOR	●
PHOSPHOTRANSFERASE_ACTIVITY_PHOSPHATE_GROUP_AS_ACCEPTOR		●
POLYSACCHARIDE_BINDING		●
POSITIVE_REGULATION_OF_ANGIOGENESIS		●
POSITIVE_REGULATION_OF_CATALYTIC_ACTIVITY	●
POSITIVE_REGULATION_OF_CELL_PROLIFERATION		●
POSITIVE_REGULATION_OF_MAP_KINASE_ACTIVITY	●
POSITIVE_REGULATION_OF_SECRETION	●
POTASSIUM_CHANNEL_ACTIVITY	●
POTASSIUM_ION_TRANSPORT	●100
PROTEASE_INHIBITOR_ACTIVITY	●
PROTEIN_AMINO_ACID_LIPIDATION		●
PROTEIN_KINASE_ACTIVITY	●
PROTEIN_SERINE_THREONINE_KINASE_ACTIVITY	●	●
PROTEIN_TYROSINE_KINASE_ACTIVITY		●
PROTEINACEOUS_EXTRACELLULAR_MATRIX	●	●
PROTEOGLYCAN_BIOSYNTHETIC_PROCESS		●
PROTEOLYSIS		●
RECEPTOR_ACTIVITY	●	●
RECEPTOR_BINDING	●	●
REGULATION_OF_ANATOMICAL_STRUCTURE_MORPHOGENESIS	●	●
REGULATION_OF_ANGIOGENESIS	●	●
REGULATION_OF_BIOLOGICAL_QUALITY	●	●
REGULATION_OF_BLOOD_PRESSURE	●
REGULATION_OF_CELL_ADHESION		●
REGULATION_OF_CELL_CYCLE	●
REGULATION_OF_CELL_MORPHOGENESIS		●
REGULATION_OF_DEFENSE_RESPONSE	●	●
REGULATION_OF_DEVELOPMENTAL_PROCESS	●
REGULATION_OF_GTPASE_ACTIVITY		●
REGULATION_OF_HEART_CONTRACTION	●
REGULATION_OF_HOMEOSTATIC_PROCESS	●
REGULATION_OF_HORMONE_SECRETION	●
REGULATION_OF_MITOSIS		●
REGULATION_OF_MULTICELLULAR_ORGANISMAL_PROCESS	●
REGULATION_OF_NEUROGENESIS	●
REGULATION_OF_RESPONSE_TO_EXTERNAL_STIMULUS	●	●
REGULATION_OF_RESPONSE_TO_STIMULUS	●
REGULATION_OF_RNA_METABOLIC_PROCESS		●
REGULATION_OF_SECRETION	●
REGULATION_OF_SYNAPSE_STRUCTURE_AND_ACTIVITY	●
REGULATION_OF_TRANSCRIPTION_FROM_RNA_POLYMERASE_II_PROMOTER		●
REGULATION_OF_TRANSCRIPTIONDNA_DEPENDENT		●
REGULATION_OF_TRANSLATIONAL_INITIATION		●
REPRODUCTION	●
REPRODUCTIVE_PROCESS	●
RESPIRATORY_CHAIN_COMPLEX_I	●	●
RESPONSE_TO_CHEMICAL_STIMULUS	●	●
RESPONSE_TO_DNA_DAMAGE_STIMULUS	●	●
RESPONSE_TO_ENDOGENOUS_STIMULUS		●
RESPONSE_TO_EXTERNAL_STIMULUS	●	●
RESPONSE_TO_OXIDATIVE_STRESS		●
RESPONSE_TO_STEROID_HORMONE_STIMULUS		●
RESPONSE_TO_STRESS		●
RESPONSE_TO_WOUNDING	●	●
[truncated: 54 more rows]

## Sheet: ND_UP
Mixture Treatment
	p.geomean	stat.mean	p.val	q.val
Autism_idiopathic	0.00280785	0.0791558	8.71186e-05	0.00104542
ALZHEIMERS	0.0424265	0.0728279	0.00452513	0.0271508
PARKINSONS	0.0339442	0.171758	0.019224	0.0768958
MS_gilli	0.215469	0.0656614	0.233642	0.700925
RETT	0.400372	0.163691	0.492725	0.999898
MS_Bomprezzi	0.426363	0.167568	0.618971	0.999898
Bipolar	0.477722	0.12268	0.655858	0.999898
ASD_Secondary	0.43241	0.119829	0.737892	0.999898
Depression	0.772353	0.134652	0.962733	0.999898
ADHD_up	0.828845	0.170844	0.977129	0.999898
Schizophrenia	0.922944	0.293676	0.997652	0.999898
ADHD_down	0.920824	0.228869	0.999898	0.999898
Valproate Treatment
	p.geomean	stat.mean	p.val	q.val
PARKINSONS	2.91552e-05	0.187174	1.02456e-10	1.22947e-09
ADHD_down	0.0934606	0.190592	0.0130196	0.0781174
ADHD_up	0.108603	0.146062	0.028808	0.115232
Schizophrenia	0.16176	0.174186	0.0532697	0.151737
RETT	0.169271	0.170889	0.0632239	0.151737
ASD_Secondary	0.241181	0.139969	0.30172	0.603441
Bipolar	0.436018	0.12168	0.428717	0.631146
ALZHEIMERS	0.270847	0.0666618	0.4457	0.631146
Depression	0.400628	0.124278	0.47336	0.631146
MS_gilli	0.513276	0.0713777	0.735999	0.883198
Autism_idiopathic	0.570323	0.0872794	0.887056	0.967697
MS_Bomprezzi	0.777695	0.136877	0.968381	0.968381

## Sheet: ND_DOWN
Mixture Treatment
	p.geomean	stat.mean	p.val	q.val
Schizophrenia	0.00446975	0.293676	1.11637e-05	9.46106e-05
PARKINSONS	0.00283746	0.171758	1.57684e-05	9.46106e-05
ADHD_down	0.0333194	0.228869	0.000891518	0.00356607
ADHD_up	0.0675507	0.170844	0.00737041	0.0221112
MS_gilli	0.116307	0.0656614	0.0483752	0.1161
MS_Bomprezzi	0.176317	0.167568	0.106063	0.212126
Depression	0.221113	0.134652	0.136039	0.23321
Bipolar	0.234563	0.12268	0.279834	0.419752
RETT	0.355861	0.163691	0.382971	0.510629
ASD_Secondary	0.42779	0.119829	0.565932	0.6268
Autism_idiopathic	0.346425	0.0791558	0.574566	0.6268
ALZHEIMERS	0.641958	0.0728279	0.920496	0.920496
Valproate Treatment
	p.geomean	stat.mean	p.val	q.val
Autism_idiopathic	0.000354268	0.0872794	2.58822e-07	3.10586e-06
MS_gilli	0.031551	0.0713777	0.00633127	0.0379876
ALZHEIMERS	0.145335	0.0666618	0.138543	0.472329
MS_Bomprezzi	0.24906	0.136877	0.157443	0.472329
Bipolar	0.206026	0.12168	0.248219	0.595727
Depression	0.461927	0.124278	0.574233	0.999455
PARKINSONS	0.469595	0.187174	0.625376	0.999455
ASD_Secondary	0.358845	0.139969	0.702261	0.999455
ADHD_down	0.771837	0.190592	0.941718	0.999455
Schizophrenia	0.873354	0.174186	0.993314	0.999455
ADHD_up	0.86805	0.146062	0.993664	0.999455
RETT	0.920446	0.170889	0.999455	0.999455

## Sheet: ASD_UP
Mixture Treatment
	p.geomean	stat.mean	p.val	q.val
ASD_Mild	0.000386379	0.103847	1.1557e-06	1.1557e-05
ASD_2Class	0.00359318	0.0828859	4.48488e-05	0.000224244
ASD_Savant	0.141747	0.138079	0.067718	0.225727
ASD_Severe	0.181955	0.0739332	0.113814	0.284534
ASD_Shared	0.202005	0.111644	0.143661	0.287322
Pinto	0.288719	0.119114	0.408542	0.680904
Hu	0.40118	0.15897	0.666159	0.94127
Voineagu_Up	0.583863	0.128148	0.753016	0.94127
Chakrabarti	0.604271	0.15894	0.89073	0.956716
Voineagu_Down	0.749176	0.135957	0.956716	0.956716
Schizophrenia	0.922944	0.293676	0.997652	0.999898
ADHD_down	0.920824	0.228869	0.999898	0.999898
Valproate Treatment
	p.geomean	stat.mean	p.val	q.val
Voineagu_Down	0.0137837	0.111517	0.000143134	0.00143134
Voineagu_Up	0.086054	0.0849631	0.00958495	0.0479247
ASD_Shared	0.175659	0.121648	0.0936242	0.312081
Pinto	0.378045	0.140164	0.437406	0.932199
ASD_Mild	0.246989	0.0790801	0.529978	0.932199
Chakrabarti	0.482639	0.193612	0.55932	0.932199
ASD_Savant	0.647572	0.21737	0.985385	1
ASD_Severe	0.823856	0.0757148	0.989567	1
Hu	0.68442	0.192714	0.991003	1
ASD_2Class	0.746155	0.11016	1	1
Autism_idiopathic	0.570323	0.0872794	0.887056	0.967697
MS_Bomprezzi	0.777695	0.136877	0.968381	0.968381

## Sheet: ASD_DOWN
Mixture Treatment
	p.geomean	stat.mean	p.val	q.val
Voineagu_Up	0.00119013	0.128148	2.61241e-07	2.51253e-06
Voineagu_Down	0.00113403	0.135957	5.02506e-07	2.51253e-06
Chakrabarti	0.0571281	0.15894	0.00485706	0.0161902
Pinto	0.206834	0.119114	0.367473	0.831835
ASD_2Class	0.342295	0.0828859	0.419849	0.831835
Hu	0.413067	0.15897	0.647564	0.831835
ASD_Shared	0.527777	0.111644	0.651354	0.831835
ASD_Mild	0.423531	0.103847	0.665468	0.831835
ASD_Savant	0.273179	0.138079	0.852563	0.876589
ASD_Severe	0.499787	0.0739332	0.876589	0.876589
Valproate Treatment
	p.geomean	stat.mean	p.val	q.val
ASD_2Class	9.61414e-05	0.11016	7.06948e-10	7.06948e-09
ASD_Savant	0.000844258	0.21737	9.66998e-08	4.83499e-07
Chakrabarti	0.0176004	0.193612	0.000170188	0.000567294
Pinto	0.0461634	0.140164	0.00243608	0.00609019
ASD_Mild	0.0231042	0.0790801	0.00471274	0.00942548
Voineagu_Up	0.103132	0.0849631	0.0191576	0.0319294
ASD_Severe	0.125748	0.0757148	0.0286758	0.0409654
Hu	0.102521	0.192714	0.0429359	0.0536699
Voineagu_Down	0.424014	0.111517	0.611113	0.679014
ASD_Shared	0.517687	0.121648	0.781716	0.781716

## Sheet: Development_UP
Mixture Treatment								Valproate Treatment
	p.geomean	stat.mean	p.val	q.val					p.geomean	stat.mean	p.val	q.val
ENSHEATHMENT OF NEURONS	0.0837951	0.165409	0.0128423	0.256845				REGULATION_OF_NEUROGENESIS	0.00959533	0.108718	0.000204242	0.002133
NEUROGENESIS	0.205562	0.208286	0.107623	0.820084				SYNAPSE_PART	0.0114564	0.101859	0.0002133	0.002133
CENTRAL_NERVOUS_SYSTEM_DEVELOPMENT	0.0665501	0.0869118	0.159476	0.820084				AXONOGENESIS	0.0184343	0.0969802	0.00768051	0.0512034
HIND BRAIN DEVELOPMENT	0.123665	0.171704	0.20786	0.820084				POSITIVE REGULATION OF NEUROGENESIS	0.115626	0.131856	0.0567234	0.247451
NEURAL_TUBE_DEVELOPMENT	0.197691	0.11801	0.235044	0.820084				NEGATIVE REGULATION OF NEUROGENESIS	0.10648	0.148913	0.0618627	0.247451
BRAIN_DEVELOPMENT	0.0580005	0.0961804	0.246025	0.820084				NERVOUS_SYSTEM_DEVELOPMENT	0.0914406	0.0902464	0.118144	0.393815
NEURON_DEVELOPMENT	0.403443	0.146952	0.353343	0.952949				CENTRAL NERVOUS SYSTEM NEURON DEVELOPMENT	0.234082	0.17524	0.188687	0.505517
CRANIAL NERVE DEVELOPMENT	0.352198	0.170105	0.381179	0.952949				DENDRITE_DEVELOPMENT	0.253027	0.117901	0.202207	0.505517
FOREBRAIN_DEVELOPMENT	0.228946	0.103216	0.46036	0.994771				NEUROGENESIS	0.321253	0.179031	0.237644	0.528097
REGULATION_OF_NEUROGENESIS	0.469395	0.108142	0.595855	0.994771				FOREBRAIN_DEVELOPMENT	0.213614	0.103486	0.276992	0.553985
AXONOGENESIS	0.204179	0.0992153	0.79648	0.994771				CENTRAL_NERVOUS_SYSTEM_DEVELOPMENT	0.195086	0.0891296	0.423211	0.766254
POSITIVE_REGULATION_OF_AXONOGENESIS	0.544573	0.189701	0.812171	0.994771				BRAIN_DEVELOPMENT	0.215273	0.100128	0.459752	0.766254
NEGATIVE REGULATION OF NEUROGENESIS	0.512433	0.153964	0.823865	0.994771				SYNAPSE_ORGANISATION	0.315912	0.134646	0.531592	0.817834
GENERATION_OF_NEURONS	0.482559	0.119556	0.831557	0.994771				CRANIAL NERVE DEVELOPMENT	0.512087	0.148344	0.572983	0.818548
NERVOUS_SYSTEM_DEVELOPMENT	0.413129	0.0970429	0.842442	0.994771				ENSHEATHMENT OF NEURONS	0.529775	0.0945988	0.614001	0.818668
POSITIVE REGULATION OF NEUROGENESIS	0.633002	0.171093	0.860599	0.994771				NEURON_DEVELOPMENT	0.599401	0.150779	0.720152	0.860969
SYNAPSE_PART	0.532796	0.110377	0.865897	0.994771				POSITIVE_REGULATION_OF_AXONOGENESIS	0.503435	0.175525	0.731824	0.860969
CENTRAL NERVOUS SYSTEM NEURON DEVELOPMENT	0.523659	0.167287	0.910961	0.994771				NEURAL_TUBE_DEVELOPMENT	0.547535	0.108959	0.893005	0.975335
SYNAPSE_ORGANISATION	0.772133	0.141786	0.992064	0.994771				GENERATION_OF_NEURONS	0.695703	0.131557	0.964333	0.975335
DENDRITE_DEVELOPMENT	0.899669	0.167232	0.994771	0.994771				HIND BRAIN DEVELOPMENT	0.555859	0.175132	0.975335	0.975335

## Sheet: Development_Down
Mixture Treatment							Valproate Treatment
	p.geomean	stat.mean	p.val	q.val				p.geomean	stat.mean	p.val	q.val
SYNAPSE_PART	0.0026492	0.110377	5.2736e-05	0.000557932			CENTRAL_NERVOUS_SYSTEM_DEVELOPMENT	0.00384311	0.0891296	9.61983e-05	0.00192397
NERVOUS_SYSTEM_DEVELOPMENT	0.0012101	0.0970429	5.70195e-05	0.000557932			BRAIN_DEVELOPMENT	0.0085236	0.100128	0.000460448	0.00460448
AXONOGENESIS	0.000680843	0.0992153	8.36897e-05	0.000557932			AXONOGENESIS	0.0146056	0.0969802	0.00800327	0.0455571
REGULATION_OF_NEUROGENESIS	0.00619435	0.108142	0.000545106	0.00272553			GENERATION_OF_NEURONS	0.070698	0.131557	0.00911143	0.0455571
POSITIVE REGULATION OF NEUROGENESIS	0.016376	0.171093	0.000835	0.00334			NERVOUS_SYSTEM_DEVELOPMENT	0.0243599	0.0902464	0.0156693	0.0626771
DENDRITE_DEVELOPMENT	0.0343914	0.167232	0.00125634	0.00418781			FOREBRAIN_DEVELOPMENT	0.08063	0.103486	0.0235467	0.078489
CENTRAL_NERVOUS_SYSTEM_DEVELOPMENT	0.0237146	0.0869118	0.035189	0.0914771			HIND BRAIN DEVELOPMENT	0.0699056	0.175132	0.0438263	0.125218
SYNAPSE_ORGANISATION	0.0670082	0.141786	0.0365909	0.0914771			POSITIVE_REGULATION_OF_AXONOGENESIS	0.147603	0.175525	0.109516	0.27379
POSITIVE_REGULATION_OF_AXONOGENESIS	0.107634	0.189701	0.0413487	0.091886			SYNAPSE_ORGANISATION	0.186127	0.134646	0.253329	0.494612
FOREBRAIN_DEVELOPMENT	0.142167	0.103216	0.174154	0.337826			SYNAPSE_PART	0.228368	0.101859	0.263626	0.494612
GENERATION_OF_NEURONS	0.157433	0.119556	0.185804	0.337826			NEURAL_TUBE_DEVELOPMENT	0.268404	0.108959	0.272037	0.494612
BRAIN_DEVELOPMENT	0.102609	0.0961804	0.227744	0.36245			NEURON_DEVELOPMENT	0.334175	0.150779	0.314298	0.52383
NEGATIVE REGULATION OF NEUROGENESIS	0.137697	0.153964	0.235592	0.36245			DENDRITE_DEVELOPMENT	0.387283	0.117901	0.375538	0.57775
CENTRAL NERVOUS SYSTEM NEURON DEVELOPMENT	0.253742	0.167287	0.329235	0.470336			CRANIAL NERVE DEVELOPMENT	0.526891	0.148344	0.637112	0.910161
NEURON_DEVELOPMENT	0.408241	0.146952	0.367495	0.489993			ENSHEATHMENT OF NEURONS	0.658093	0.0945988	0.844908	0.923628
CRANIAL NERVE DEVELOPMENT	0.582353	0.170105	0.756919	0.946149			POSITIVE REGULATION OF NEUROGENESIS	0.489344	0.131856	0.852282	0.923628
HIND BRAIN DEVELOPMENT	0.389121	0.171704	0.826507	0.972361			CENTRAL NERVOUS SYSTEM NEURON DEVELOPMENT	0.473518	0.17524	0.856989	0.923628
NEURAL_TUBE_DEVELOPMENT	0.617107	0.11801	0.92693	0.985015			REGULATION_OF_NEUROGENESIS	0.516397	0.108718	0.902714	0.923628
ENSHEATHMENT OF NEURONS	0.805189	0.165409	0.98067	0.985015			NEGATIVE REGULATION OF NEUROGENESIS	0.637154	0.148913	0.905507	0.923628
NEUROGENESIS	0.814153	0.208286	0.985015	0.985015			NEUROGENESIS	0.683492	0.179031	0.923628	0.923628

## Sheet: Growth_UP
Mixture Treatment							Valproate Treatment
	p.geomean	stat.mean	p.val	q.val				p.geomean	stat.mean	p.val	q.val
AXON_ENSHEATHMENT	0.0837951	0.165409	0.0128423	0.205476			REGULATION OF NEURON DIFFERENTIATION	0.00940969	0.122477	0.000218024	0.00336848
NEURON MATURATION	0.162727	0.218365	0.062667	0.501336			NEURON_PROJECTION	0.00751273	0.0912313	0.000519099	0.00336848
AXON_EXTENSION	0.150412	0.176991	0.135324	0.617741			CELL MORPHOGENESIS INVOLVED IN NEURON DIFFERENTIATION	0.00624458	0.09401	0.00063159	0.00336848
APPEL_IMATINIB_RESPONSE	0.243881	0.159578	0.154435	0.617741			NEURON PROJECTION MORPHOGENESIS	0.00855567	0.0972297	0.00147264	0.00589056
CENTRAL NERVOUS SYSTEM NEURON DIFFERENTIATION	0.257116	0.12193	0.34058	0.993989			AXON_PART	0.0316323	0.162056	0.00338058	0.0108178
REGULATION OF NEURON DIFFERENTIATION	0.397218	0.111805	0.520175	0.993989			AXON	0.0449889	0.112824	0.0214078	0.0570874
NEURON_DEATH	0.467446	0.0727048	0.584176	0.993989			NEURON_DIFFERENTIATION	0.123945	0.124746	0.0312134	0.071345
NEURON PROJECTION MORPHOGENESIS	0.195637	0.0965617	0.761175	0.993989			REGULATION OF NEURON APOPTOSIS	0.167948	0.105277	0.0579228	0.115846
CELL MORPHOGENESIS INVOLVED IN NEURON DIFFERENTIATION	0.225971	0.100055	0.79395	0.993989			AXON_GUIDANCE	0.0738593	0.0951196	0.0799826	0.142191
REGULATION OF NEURON APOPTOSIS	0.642415	0.0826219	0.821644	0.993989			NEURON MATURATION	0.229375	0.193321	0.117099	0.187358
AXON_GUIDANCE	0.295294	0.101041	0.838827	0.993989			SYNAPSE ASSEMBLY	0.160633	0.193636	0.143639	0.208929
AXON	0.544418	0.112892	0.950836	0.993989			NEURON_DEATH	0.302762	0.0769026	0.234926	0.313234
SYNAPSE ASSEMBLY	0.662538	0.187045	0.966488	0.993989			CENTRAL NERVOUS SYSTEM NEURON DIFFERENTIATION	0.35693	0.12784	0.41137	0.501732
AXON_PART	0.760885	0.174254	0.982553	0.993989			APPEL_IMATINIB_RESPONSE	0.450296	0.131534	0.439015	0.501732
NEURON_DIFFERENTIATION	0.850622	0.164196	0.990057	0.993989			AXON_EXTENSION	0.386319	0.148499	0.589663	0.614001
NEURON_PROJECTION	0.583312	0.112599	0.993989	0.993989			AXON_ENSHEATHMENT	0.529775	0.0945988	0.614001	0.614001

## Sheet: Growth_Down
Mixture Treatment							Valproate Treatment
	p.geomean	stat.mean	p.val	q.val				p.geomean	stat.mean	p.val	q.val
NEURON_PROJECTION	0.000150083	0.112599	2.31715e-07	3.70744e-06			NEURON PROJECTION MORPHOGENESIS	0.0130248	0.0972297	0.00730332	0.116853
CELL MORPHOGENESIS INVOLVED IN NEURON DIFFERENTIATION	0.000327415	0.100055	8.58148e-06	6.86519e-05			CELL MORPHOGENESIS INVOLVED IN NEURON DIFFERENTIATION	0.0280758	0.09401	0.0260099	0.208079
NEURON PROJECTION MORPHOGENESIS	0.000600724	0.0965617	6.39273e-05	0.000340946			AXON_GUIDANCE	0.0413217	0.0951196	0.0465396	0.248211
NEURON_DIFFERENTIATION	0.0315482	0.164196	0.00114772	0.0034911			AXON	0.185479	0.112824	0.160799	0.581864
AXON_PART	0.0124153	0.174254	0.0012118	0.0034911			SYNAPSE ASSEMBLY	0.151658	0.193636	0.181832	0.581864
AXON	0.0175954	0.112892	0.00130916	0.0034911			AXON_EXTENSION	0.253723	0.148499	0.265552	0.708137
AXON_GUIDANCE	0.00359782	0.101041	0.00181017	0.00413754			CENTRAL NERVOUS SYSTEM NEURON DIFFERENTIATION	0.26614	0.12784	0.394739	0.866274
REGULATION OF NEURON DIFFERENTIATION	0.0158842	0.111805	0.00472517	0.00945034			REGULATION OF NEURON DIFFERENTIATION	0.319573	0.122477	0.433137	0.866274
SYNAPSE ASSEMBLY	0.0660201	0.187045	0.0425568	0.0756565			NEURON_PROJECTION	0.214011	0.0912313	0.60423	0.994357
REGULATION OF NEURON APOPTOSIS	0.359967	0.0826219	0.288045	0.460872			APPEL_IMATINIB_RESPONSE	0.524158	0.131534	0.641256	0.994357
AXON_EXTENSION	0.276721	0.176991	0.440697	0.632759			AXON_ENSHEATHMENT	0.658093	0.0945988	0.844908	0.994357
NEURON_DEATH	0.458932	0.0727048	0.474569	0.632759			NEURON MATURATION	0.7272	0.193321	0.861682	0.994357
APPEL_IMATINIB_RESPONSE	0.611874	0.159578	0.76343	0.939607			NEURON_DEATH	0.806461	0.0769026	0.955769	0.994357
CENTRAL NERVOUS SYSTEM NEURON DIFFERENTIATION	0.53978	0.12193	0.861938	0.98067			AXON_PART	0.511668	0.162056	0.962692	0.994357
NEURON MATURATION	0.645417	0.218365	0.951151	0.98067			NEURON_DIFFERENTIATION	0.780171	0.124746	0.971356	0.994357
AXON_ENSHEATHMENT	0.805189	0.165409	0.98067	0.98067			REGULATION OF NEURON APOPTOSIS	0.895587	0.105277	0.994357	0.994357

## Sheet: Regulation_UP
Mixture Treatment								Valproate Treatment
	p.geomean	stat.mean	p.val	q.val				p.geomean	stat.mean	p.val	q.val
SNAP RECEPTOR ACTIVITY	0.00931739	0.346497	3.3743e-05	0.000742347			SYNAPSE	0.00551029	0.0980857	5.98595e-05	0.000752414
REGULATION_OF ACTIONPOTENTIAL_IN_NEURON	0.226274	0.117178	0.139305	0.999906			SYNAPTIC_TRANSMISSION	0.00783789	0.0917989	8.34727e-05	0.000752414
SNARE BINDING	0.257354	0.180181	0.330076	0.999906			TRANSMISSION_OF_NERVE_IMPULSE	0.00724392	0.0860228	0.000102602	0.000752414
REGULATION OF TRANSMISSION OF NERVE IMPULSE	0.373825	0.114532	0.335155	0.999906			REGULATION OF TRANSMISSION OF NERVE IMPULSE	0.0121305	0.139805	0.000144045	0.00079225
LU_AGING_BRAIN_UP	0.309656	0.0960247	0.454717	0.999906			REGULATION_OF_NEUROLOGICAL_SYSTEM_PROCESS	0.0140819	0.135157	0.00021548	0.00094811
NEUROTRANSMITTER_SECRETION	0.432122	0.135542	0.456606	0.999906			HSA04080_NEUROACTIVE_LIGAND_RECEPTOR_INTERACTION	0.0452268	0.181862	0.00204336	0.00749233
GLUTAMATE RECEPTOR ACTIVITY	0.407126	0.225997	0.464032	0.999906			AXON_TERMINUS	0.0564647	0.201715	0.00432279	0.0135859
REGULATION_OF_NEUROLOGICAL_SYSTEM_PROCESS	0.445167	0.120477	0.470237	0.999906			NEUROTRANSMITTER_BINDING	0.0764416	0.158983	0.00782214	0.0215109
NERVE-NERVE SYNAPTIC TRANSMISSION	0.399898	0.125503	0.518648	0.999906			SNARE BINDING	0.0726553	0.211622	0.0113445	0.0277309
REGULATION_OF_NEUROTRANSMITTER_LEVELS	0.47576	0.126698	0.569658	0.999906			REGULATION_OF_NEUROTRANSMITTER_LEVELS	0.0887926	0.11025	0.016427	0.0361393
NEUROTRANSMITTER TRANSPORT	0.503274	0.120405	0.653231	0.999906			NEUROTRANSMITTER_RECEPTOR_ACTIVITY	0.107343	0.158927	0.0194192	0.0388384
REGULATION OF NEURONAL SYNAPTIC PLASTICITY	0.423502	0.221451	0.667622	0.999906			GLUTAMATE RECEPTOR ACTIVITY	0.118119	0.217794	0.0357974	0.0656286
TRANSMISSION_OF_NERVE_IMPULSE	0.493753	0.102876	0.776872	0.999906			REGULATION OF CATECHOLAMINE SECRETION	0.141861	0.233957	0.0427594	0.0723621
LU_AGING_BRAIN_DN	0.628305	0.0642705	0.800888	0.999906			NEUROTRANSMITTER_SECRETION	0.131008	0.113911	0.0516329	0.0811375
SYNAPSE	0.532021	0.0990201	0.859163	0.999906			NEUROTRANSMITTER TRANSPORT	0.146309	0.0934427	0.0615901	0.0903322
REGULATION OF CATECHOLAMINE SECRETION	0.700357	0.172305	0.888509	0.999906			REGULATION OF NEURONAL SYNAPTIC PLASTICITY	0.14275	0.19504	0.102798	0.141347
SYNAPTIC_TRANSMISSION	0.690341	0.120819	0.914897	0.999906			LU_AGING_BRAIN_UP	0.224436	0.082612	0.20279	0.260507
AXON_TERMINUS	0.832682	0.239162	0.977463	0.999906			NERVE-NERVE SYNAPTIC TRANSMISSION	0.272418	0.137722	0.213142	0.260507
NEUROTRANSMITTER_METABOLIC_PROCESS	0.896027	0.293583	0.996112	0.999906			NEUROTRANSMITTER_METABOLIC_PROCESS	0.315586	0.167638	0.227857	0.263834
NEUROTRANSMITTER_RECEPTOR_ACTIVITY	0.835378	0.235593	0.998742	0.999906			SNAP RECEPTOR ACTIVITY	0.327822	0.190124	0.320864	0.352951
NEUROTRANSMITTER_BINDING	0.849387	0.238466	0.999772	0.999906			REGULATION_OF ACTIONPOTENTIAL_IN_NEURON	0.586464	0.0866804	0.758892	0.79503
HSA04080_NEUROACTIVE_LIGAND_RECEPTOR_INTERACTION	0.93589	0.249465	0.999906	0.999906			LU_AGING_BRAIN_DN	0.704934	0.0754808	0.885227	0.885227

[truncated: 5 more sheets: Regulation_Down, MSigDB C2_UP, MSigDB C2_Down, MSigDB C5_UP, MSigDB C5_Down]
